# Supplementary material for: Functional Homologous Recombination (HR) Screening Shows the Majority of BRCA1/2-Mutant Breast and Ovarian Cancer Cell Lines Are HR-Proficient
Source: Cancers (Basel). 2024 Feb 10;16(4):741. doi: 10.3390/cancers16040741 (PMC10887177; doi:10.3390/cancers16040741)
Supplement: Supplementary file 1 [file cancers-16-00741-s001.zip]

Archive with 4 entries (4 files):
- RAD51 Cell Lines Figures S1-6.pdf
- Table S1-2 WES results.xlsx
- Table S3 HR gene list.xlsx
- Table S4 Methylation, gene expression and mutational signature data.xlsx
