# Supplementary material for: Functional Homologous Recombination (HR) Screening Shows the Majority of BRCA1/2-Mutant Breast and Ovarian Cancer Cell Lines Are HR-Proficient
Source: Cancers (Basel). 2024 Feb 10;16(4):741. doi: 10.3390/cancers16040741 (PMC10887177; doi:10.3390/cancers16040741)
Supplement: Supplementary file 1 [file cancers-16-00741-s001.zip › Table S1-2 WES results.xlsx]

## Sheet: Table S1
Table S1. Mutations in 50 HR genes identified by whole-exome sequencing of 53 BC cell lines
BC Cell line	Pathogenic BRCA1/2 mutation	RAD51 Foci	Discrepancy	BRCA1/2 protein	DDR pathway mutations	Other known driver mutations
BT20	Wild-type	HRP; 81.3%	N	ND	ATM c.1444A>C, p.K482Q (VAF=67.8%)	PIK3CA c.1616C>G, p.P539R (VAF=38.9%)
					BRCA2 c.10070C>G, p.T3357R (VAF=100%)	PIK3CA c.3140A>G (VAF=45.8%)
					FANCD2 c.1278delA, p.V427Ffs*20 (VAF=20%)	RB1 c.1163T>G, p.I388S (VAF=100%)
					FANCF c.697G>T, p.G233W (VAF=36%)	RB1 c.1544 C>T, p.P515L (VAF=29.7%)
					RAD54L c.1219C>T, p.R407W; c.1759C>T, p.R587W (VAF=50%)	TP53 c.394A>C, p.K132Q (VAF=99.3%)
BT474	BRCA2 c.9281C>A, p.S3094* (VAF=46.6%)	HRP; 70.3%	N	BRCA1/2 present	ATM c.7402G>A, p.E2468K (VAF=38.8%)	PIK3CA c.333G>C, p.K111N (VAF=24.7%)
					ATR c.6202T>G, p.Y2068D; c.6394T>G, p.Y2132D (VAF=65.6%)	TP53 c.853G>A, p.E285K (VAF=100%)
					BARD1 c.260G>C, p.C87S; c.317G>C, p.C106S; c.1613G>C, p.C538S; c.1670G>C, p.C557S (VAF=66.7%)
					BRIP1 c.689C>T, p.S230L (VAF=25.2%, AF=0.006%)
					FANCA c.3340delT, p.S1114Lfs*3 (VAF=24.3%)
					PARG c.937G>A, p.E313K; c.1015G>A, p.E339K; c.1261G>A, p.E421K (VAF=13%)
					WRN c.2291A>G, p.E764G (VAF=40%)
BT483	Wild-type	HRP; 78.3%	N	ND	ATR c.891G>C, p.K297N (VAF=43.8%)	PIK3CA c.1624G>A, p.E542K (VAF=48.1%)
					BARD1 c.673A>G, p.I225V; c.802A>G, p.I268V; c.859A>G, p.I287V; c.2155A>G, p.I719V; c.2212A>G, p.I738V (VAF=28.1%)	TP53 c.738G>A, p.M246I (VAF=58.3%)
					FANCD2 c.1278delA, p.V427Ffs*20 (VAF=18.5%)
					FANCF c.281C>G, p.S94C (VAF=33.6%)
					RAD51D c.362A>G, p.E121G; c.758A>G, p.E253G; c.698A>G, p.E233G (VAF=72.7%)
BT549	Wild-type	HRP; 85.0%	N	ND	FANCL c.A406G, p.I136V (VAF=100%)	PTEN c.821delG, p.V275* (VAF=93.3%)
						TP53 c.747G>C, p.R249S (VAF=100%)
CAMA-1	Wild-type	HRP; 93.3%	N	ND	BRCA1 c.926A>G, p.Q309R; c.1067A>G, p.Q356R (VAF=33.6%)	CDH1 c.1712-1G>A (VAF=100%)
					BRCA1 c.1936G>A, p.D646N; c.2077G>A, p.D693N; c.2077G>A, p.D693N (VAF=64.6%)	PTEN c.274G>C, p.D92H (VAF=67.4%)
					ARID1A c.1696C>G, p.Q566E (VAF=31.9%)	PTEN 834_837del, p.F278Lfs*12 (VAF=19.5%)
					FANCA c.1874G>C, p.C625S (VAF=100%)	TP53 c.839G>C, p.R280T (VAF=100%)
					FANCD2 c.1118C>T, p.S373L (VAF=28.6%)
					FANCD2 c.2702G>T, p.G901V (VAF=58.7%)
					FANCE c.122G>A, p.R41Q (VAF=26.3%)
					FANCE c.673G>A, p.E225K (VAF=24.1%)
					FANCF c.959C>T, p.P320L (VAF=100%)
					RIF1 c.4792G>A, p.E1598K (VAF=67.6%)
					SHLD2 c.1919G>T:p.W640L (VAF=23.2%)
DU4475	Wild-type	HRP; 68.7%	N	ND	BRIP1 c.517C>T, p.R173C (VAF=58.3%)	APC c.4729G>T, p.E1577X (VAF=100%)
					FANCD2 c.2702G>T, p.G901V (VAF=42.1%)	BRAF c.1799T>A, p.V600E (VAF=60.9%)
					STAG2 c.1103C>A, p.T368N (VAF=50%)
EVSA-T	Wild-type	HRP; 97.3%	N	ND	ATM c.3067G>T, p.G1023* (VAF=27.8%)	PTEN c.950_953del, p.T319* (VAF=86.7%)
					FANCM c.1886A>G, p.N629S; c.1964A>G, p.N655S (VAF=63.9%)	TP53 c.722C>G, p.S241C (VAF=100%)
HCC38	Wild-type	HRP; 80%	N	ND	ATM c.146C>G, p.S49C (VAF=18.4%)	TP53 c.818G>T, p.R273L (VAF=100%)
					TP53BP1 c.2632A>G, p.K878E; c.2617A>G, p.K873E (VAF=60%)
HCC70	Wild-type	HRP; 79.7%	N	ND	FANCI c.2652A>C, p.R884S; c.2832A>C, p.R944S (VAF=78.3%)	PTEN c.267delT, p.F90Lfs*9 (VAF=94.7%)
					FANCM c.5057C>T, p.S1686F; c.5135C>T, p.S1712F (VAF=26.5%)	TP53 c.743G>A, p.R248Q (VAF=100%)
HCC202	BRCA2 c.7033C>T; p.Q2345* (VAF=4.3%)	HRP; 89%	N	BRCA1/2 present	FANCD2 c.3448C>G, p.Q1150E (VAF=25.8%)	PIK3CA c.1173A>G, p.I391M (VAF=49.0%)
					PALB2 c.2993G>A, p.G998E (VAF=42.1%)	PIK3CA c.1633G>A, p.E545K (VAF=46.8%)
					WRN c.1530A>T, p.E510D (VAF=10%)	PIK3CA c.2598G>C, p.L866F (VAF=19.7%)
					WRN c.1837A>G, p.N613D (VAF=10%)	TP53 c.850_851delAC, p.T284Rfs*21 (VAF=91.8%)
HCC1143	Wild-type	HRP; 96%	N	ND	None	TP53 c.743G>A, p.R248Q (VAF=97.8%)
HCC1187	Wild-type	HRP; 64%	N	BRCA1 low, BRCA2 present	BAP1 c.781C>T, p.Q261* (VAF=100%)	CTNNA1 c.2032C>T, p.Q678X (VAF=100%)
					FANCI c.1573A>G, p.M525V (VAF=100%, AF=0.02%)	TP53 c.322_324delGGT, p.G108del (VAF=93.2%)
HCC1395	BRCA1 c.5251C>T, p.R1751* (VAF=100%)	HRI; 20.5%	Y	BRCA1 absent, BRCA2 present	ARID1B c.1285A>G, p.M429V (VAF=100%)	TP53 c.407G>A, p.R136H (VAF=100%)
	BRCA2 c.4777G>T, p.E1593* (VAF=46,2%)				ARID1B c.191G>C, p.G64A; c.2441G>C, p.G814A; c.2480G>C, p.G827A (VAF=100%)
					ATR c.946G>A, p.V316I (VAF=100%)
					ATR c.2683G>A, p.V895M (VAF=100%)
					RIF1 c.3032C>A, p.A1011E (VAF=10%)
					TP53BP1 c.1362_1367del, p.I455_P456del; c.1347_1352del, p.I450_P451del (VAF=96.8%)
HCC1419	Wild-type	HRP; 77%	N	ND	None	TP53 c.220_226del, p.A74Hfs*47 (VAF=49.2%)
						TP53 c.659A>G, p.Y220C (VAF=36%)
HCC1500	Wild-type	HRP; 94%	N	BRCA1/2 present	ARID1B c.363_364insCAGCAG, p.Q131_H132insQQ (VAF=38.0%)
					ATM c.7913G>A, p.W2638* (VAF=100%)
					BRCA2 c.10234A>G, p.I3412V (VAF=97.5%)
					CDK12 c.3391A>G, p.I1131V (VAF=100%)
					CHEK2 c.1343T>G, p.I448S (VAF=40%)
					CHEK2 c.254C>T, p.P85L (VAF=45.5%)
					FANCE c.611C>T, p.S204L (VAF=54.3%)
					FANCG c.1133C>T, p.S378L (VAF=39.1%)
					FANCM c.718C>A, p.Q240K; c.796A, p.Q266K (VAF=55%)
					FANCM c.818C>T, p.A273V; c.896C>T, p.A299V (VAF=59.6%)
					SHLD2 c.2113G>A, p.A705T (VAF=92.3%)
HCC1569	BRCA2 c.5578delA, p.V1862* (VAF=42%)	HRP; 84%	Y	BRCA1 absent, BRCA2 very low	ARID1A c.2689A>G, p.T897A (VAF=20%)	PTEN c.795delA, p.K267Rfs*9 (VAF=40.5%)
					ARID1A c.6389A>G, p.N2130S; c.5738A>G, p.N1913S (VAF=39.2%)	TP53 c.681delT, p.D228Tfs*19 (VAF=26.5%)
					ATM c.3118A>G, p.M1040V (VAF=66.7%)	TP53 c.880G>T, p.E294* (VAF=69.0%)
					BARD1 c.545T>C, p.V182A; c.674T>C, p.V225A; c.731T>C, p.V244A; c.2027T>C, p.V676A; c.2084T>C, p.V695A (VAF=39.8%)
					BRCA2 c.3299A>C, p.N1100T (VAF=52.6%)
					CTC1 c.3314C>T, p.A1105V (VAF=33.3%)
					FANCA c.3633_3634insCTC, p.L1211_S1212insL (VAF=22.4%)
					FANCA c.24C>G, p.N8K (VAF=40.7%)
					FANCA c.446C>T, p.A149V; c.542C>T, p.A181V (VAF=44%)
					FANCD2 c.4228G>T, p.D1410Y (VAF=52.8%)
					FANCE c.611C>T, p.S204L (VAF=19.8%)
					FANCM c.3842A>G, p.Y1281C; c.3920A>G, p.Y1307C (VAF=100%)
					SHLD3 c.4A>G, p.T2A (VAF=19.7%)
					SHLD3 c.383A>G, p.K128R (VAF=70.8%)
					STAG1 c.1375A>G, p.S459G (VAF=13.3%)
					STAG2 c.1480G>A, p.D494N (VAF=67.7%)
HCC1599	BRCA2 c.4550_4559del, p.K1517Ifs*23 (VAF=81%)	HRP; 96.3%	N	BRCA1 present, BRCA2 very low	BRIP1 c.2582C>G, p.S861C (VAF=43.1%)	TP53 c.673-2A>T (VAF=100%)
					FANCM c.5086C>T, p.P1696S; c.5164C>T, p.P1722S (VAF=100%)
					FANCM c.1397-1G>T (VAF=10%)
					PALB2 c.2993G>A, p.G998E (VAF=45.2%)
					TEN1 c.136G>T, p.A46S (VAF=50.5%)
HCC1806	Wild-type	HRP; 95.3%	N	ND	BRCA2 c.125A>G, p.Y42C (VAF=70%)	TP53 c.766_767insAA, p.T256Kfs*90 (VAF=90.9%)
					BRCA2 c.2786T>C, p.L929S (VAF=26%)
					BRCA2 c.2960A>T, p.N987I (VAF=24.3%)
					FANCA c.527C>T, p.S176L; c.623C>T, p.S208L (VAF=57.1%)
					FANCA c.2216C>T, p.P739L (VAF=43.7%)
					FANCD2 c.195G>C, p.Q65H (VAF=100%)
					FANCM c.229A>G, p.T77A (VAF=100%)
HCC1937	BRCA1 c.5266dupC, p.Q1756Pfs*74 (VAF=100%)	HRP; 83.3%	Y	BRCA1 absent, BRCA2 present	None	TP53 c.916C>T, p.R306* (VAF=100%)
HCC1954	BRCA1 c.5425_5426del, p.V1809Cfs*20 (VAF=20.6%)	HRP; 100%	N	BRCA1 low, BRCA2 present	FANCA c.4036G>A, p.A1346T (VAF=44.8%)	PIK3CA c.3140A>G, p.H1047R (VAF=82.9%)
					SHLD2 c.2030C>T,p.A677V; c.2237C>T, p.A746V (VAF=43.8%)	TP53 c.488A>G, p.Y163C (VAF=100%)
					STAG2 c.1535C>A, p.A512E (VAF=10%)
HCC2218	Wild-type	HRD; 5%	Y	BRCA1/2 very low	ARID1B c.540C>G, p.S180R (VAF=57.8%)	BRAF c.886G>A, p.E296K (VAF=18%)
					ATM c.1229T>C, p.V410A (VAF=45.3%)	TP53 c.847C>T, p.R283C (VAF=100%)
					BRCA2 c.7351G>A, p.D2451N (VAF=9.1%)
					FANCD2 c.2702G>T, p.G901V (VAF=66.7%)
					FANCM c.5146A>G, p.I1716V; c.5224A>G, p.I1742V (VAF=53.8%)
					MRE11 c.904C>T, p.H302Y (VAF=50%)
					RIF1 c.2956A>G, p.T986A (VAF=63.6%)
					RIF1 c.5350G>A, p.E1784K (VAF=57.5%)
					RIF1 c.5863G>C, p.D1955H (VAF=64.4%)
Hs578T	Wild-type	HRP; 98%	N	BRCA1/2 low	FANCM c.1159T>C, p.Y387H; c.1237T>C, p.Y413H (VAF=29.6%)	HRAS c.35G>A, p.G12D (VAF=55.8%)
						TP53 c.469G>T, p.V157F (VAF=99.1%))
MCF-7	Wild-type	HRP; 96%	N	ND	FANCM c.5713C>T, p.R1905*; c.5791C>T, p.R1931* (VAF=44.8%)	PIK3CA c.1633G>A, p.E545K (VAF=50%)
						GATA3 c.1003dupG, p.D336Gfs*17 (VAF=60.1%)
MDA-MB-134VI	Wild-type	HRP; 88.3%	N	ND	ARID1A c.3634C>T, p.Q1212* (VAF=55.5%)	KRAS c.34G>C, p.G12R (VAF=45.9%)
					FANCM c.1886A>G, p.N629S; c.1964A>G, p.N655S (VAF=43.2%)	MAP2K4 c.551C>T, p.S184L (VAF=100%)
					MRE11 c.1138C>T, p.R380C (VAF=100%)	TP53 c.853G>A, p.E285K (VAF=100%)
MDA-MB-157	Wild-type	HRP; 77.3%	N	ND	ABCB1 c.3421T>A, p.S1141T; c.3631T>A, p.S1211T (VAF=43.4%)	MSH6 c.124C>T, p.P42S (VAF=47.1%)
					ARID1B c.2365A>T, p.M789L; c.4456A>T, p.M1486L; c.A4615T, p.M1539L; c.4495A>T, p.M1499L (VAF=100%)	MSH6 c.1932G>C, p.R644S (VAF=53.8%)
					BRCA2 c.2786T>C, p.L929S (VAF=100%)	TP53 c.261_286del, p.A88Cfs*52 (VAF=61.6%)
					BRCA2 c.2960A>T, p.N987I (VAF=100%)
					FANCE c.733_735del, p.G246del (VAF=43.8%)
					PALB2 c.629C>T, p.P210L (VAF=100%)
					SHLD2 c.814A>G, p.M272V (VAF=89.2%)
					SHLD2 c.1457T>C, p.V486A (VAF=31.9%)
					SHLD3 c.383A>G, p.K128R (VAF=100%)
MDA-MB-175VII	Wild-type	HRP; 97%	N	ND	ARID1A c.4497dupG, p.R1501Afs*2 (VAF=90.4%)
					ARID1B c.1771A>G, p.M591V; c.3862A>G, p.M1288V; c.4021A>G, p.M1341V; c.3901A>G, p.M1301V (VAF=59.6%)
					EXO1 c.240T>A, p.C80* (VAF=82.3%)
					FANCA c.4325C>G, p.A1442G (VAF=49.1%)
					FANCG c.1133C>T, p.S378L (VAF=31.3%)
					PALB2 c.629C>T, p.P210L (VAF=48.5%)
					PARG c.803A>G, p.H268R; c.881A>G, p.H294R; c.1127A>G, p.H376R (VAF=42.8%)
					TP53BP1 c.2111A>G, p.Q704R; c.2096A>G, p.Q699R (VAF=52.9%)
MDA-MB-231	Wild-type	HRP; 99%	N	BRCA1/2 present	FANCC c.1345G>A, p.V449M (VAF=29.7%)	BRAF c.1391G>T, p.G464V (VAF=48.8%)
					FANCF c.959C>T, p.P320L (VAF=64.9%)	KRAS c.38G>A, p.G13D (VAF=41.8%)
					FANCI c.1813C>T, p.L605F (VAF=100%)	TP53 c.839G>A, p.R280K (VAF=100%)
					FANCM c.4721C>T, p.T1574I; c.4799C>T, p.T1600I (VAF=96.7%)
					RECQL c.1667delA, p.E557Kfs*14 (VAF=39.5%)
					TP53BP1 c.3535A>G, p.I1179V; c.3520A>G, p.I1174V; c.655A>G, p.I219V (VAF=100%)
MDA-MB-330	Wild-type	HRP; 76.3%	N	ND	ARID1A c.2559delC, p.P854Lfs*5 (VAF=48.9%)	CTNNA1 c.1322C>G, p.S441* (VAF=100%)
					ATM c.5558A>T, p.D1853V (VAF=100%)	TP53 c.659A>G, p.Y220C (VAF=100%)
					ATM c.3744T>A, p.Y1248* (VAF=11.1%)
					ATR c.6202T>G, p.Y2068D; c.6394T>G, p.Y2132D (VAF=100%)
					BRCA2 c.8567A>C, p.E2856A (VAF=100%)
					RAD54L c.62A>G, p.D21G (VAF=31.6%)
					RIF1 c.2308T>C, p.S770P (VAF=12.5%)
					STAG2 c.2311A>G, p.I771V (VAF=10%)
MDA-MB-361	Wild-type	HRP; 99%	N	ND	ABCB1 c.2198C>G, p.S733*; c.2408C>G, p.S803* (VAF=45.6%)	CDKN2A c.156G>C, p.M52I (VAF=100%)
					ARID1A c.3173T>G, p.V1058G (VAF=40.5%)	PIK3CA c.1633G>A, p.E545K (VAF=34.7%)
					BAP1 c.1387C>G, p.L463V (VAF=43.8%)	PIK3CA c.1700A>G, p.K567R (VAF=32.4%)
					BRCA2 c.4970A>G, p.N1657S (VAF=25.6%)	PIK3CA c.2308C>T, p.R770* (VAF=16.3%)
					FANCM c.4636C>G, p.P1546A; c.4714C>G, p.P1572A (VAF=20%)	TP53 c.166G>T, p.E56* (VAF=100%)
					RAD51B c.476G>A, p.R159H; c.362G>A, p.R121H; c.119G>A, p.R40H (VAF=48.0%)
					RAD51B c.728A>G, p.K243R; c.614A>G, p.K205R; c.371A>G, p.K124R (VAF=53.2%)
					STAG2 c.1018-2A>T (VAF=14.3%)
					TP53BP1 c.1685C>T, p.S562F; c.1670C>T, p.S557F (VAF=31.7%)
MDA-MB-415	Wild-type	HRP; 71%	N	ND	BARD1 c.784C>G, p.L262V; c.913C>G, p.L305V; c.970C>G, p.L324V; c.2266C>G, p.L756V; c.2323C>G, p.L775V (VAF=25.8%)	CDKN2A c.442G>A, p.A148T (VAF=34.3%)
					BRCA2 c.1792A>G, p.T598A (VAF=58.9%)	MAP2K4 c.839C>A, p.S280* (VAF=100%)
					CTC1 c.2322G>C, p.Q774H (VAF=32.6%)	PTEN c.407G>A, p.C136Y (VAF=100%)
					FANCC c.652G>A, p.E218K (VAF=43.7%)	TP53 c.707A>G, p.Y236C (VAF=100%)
					PALB2 c.1010T>C, p.L337S (VAF=57.3%)
					RAD51D c.362A>G, p.E121G; c.758A>G, p.E253G; c.698A>G, p.E233G (VAF=100%)
MDA-MB-436	BRCA1 c.5277+1G>A (VAF=100%)	HRD; 0.5%	N	BRCA1 absent, BRCA2 present	ARID1B c.316_322del, p.G108Vfs*41; c.2566_2572del, p.G858Vfs*41; c.2605_2611del, p.G871Vfs*41 (VAF=86.5%)	TP53 c.610_611insCGTGTGG, p.E204Afs*7 (VAF=69.5%)
					ARID1B c.325C>G, p.P109A; c.2575C>G, p.P859A; c.2614C>G, p.P872A (VAF=100%)
					BRIP1 c.577G>A, p.V193I (VAF=100%)
					FANCD2 c.1156T>G, p.F386V (VAF=28.0%)
					FANCI c.2434A>G, p.S812G (VAF=47.5%)
					RIF1 c.2087T>C, p.F696S (VAF=10%)
MDA-MB-453	Wild-type	HRP; 85%	N	ND	ATM c.5566G>C, p.E1856Q (VAF=48.3%)	CDH1 c.1913G>A, p.W638* (VAF=100%)
					FANCE c.1010C>T, p.S337L (VAF=51.1%)	PIK3CA c.3140A>G, p.H1047R (VAF=56.9%)
					TP53BP1 c.1159A>T, p.T387S; c.1144A>T, p.T382S (VAF=38.3%)	PTEN c.919G>A, p.E307K (VAF=61.3%)
MDA-MB-468	Wild-type	HRP; 94%	N	BRCA1/2 low	ARID1B c.339_340insCAG, p.Q131_H132insQ (VAF=29.6%)	PTEN c.253+1G>T (VAF=100%)
					ATM c.1541G>A, p.G514D (VAF=55.9%)	TP53 c.818G>A, p.R273H (VAF=100%)
					ATM c.C4138T, p.H1380Y (VAF=51.3%)
					ATR c.6703A>G, p.M2235V; c.6895A>G, p.M2299V (VAF=38.6%)
					BLM c.1661A>T, p.D554V; c.536A>T, p.D179V (VAF=100%)
					FANCA c.2605C>T, p.Q869* (VAF=52.4%)
					FANCE c.733_735del, p.G246del (VAF=47.5%)
					FANCG c.1133C>T, p.S378L (VAF=99.3%)
					SHLD1 c.181A>G, p.T61A; c.85A>G, p.T29A (VAF=45.8%)
					SHLD2 c.814A>G, p.M272V (VAF=83.6%)
MPE600	Wild-type	HRP; 97.7%	N	ND	ARID1A c.5717G>A, p.R1906Q; c.5066G>A, p.R1689Q (VAF=100%)	CDH1 c.1138-21_1138del22 (VAF=81.8%)
					ARID1B c.1285A>G, p.M429V (VAF=46.7%)	KRAS c.35G>T, p.G12V (VAF=46.2%)
					FANCL c.1022_1024del, p.I341_C342delinsS; c.1007_1009del, p.I336_C337delinsS (VAF=42.4%)	MAP2K4 c.219-1G>C (VAF=100%)
					PALB2 c.2993G>A, p.G998E (VAF=47.1%)
					RAD54L c.79T>G, p.C27G; c.619T>G, p.C207G (VAF=42.2%)
OCUB-F	Wild-type	HRP; 77%	N	ND	SHLD2 c.2030C>T, p.A677V; c.2237C>T, p.A746V (VAF=39.5%)	CDKN2A c.225delC, p.A76Pfs*70 (VAF=92.6%)
					STAG1 c.1562A>G, p.Q521R (VAF=50.7%)	PIK3CA c.3140A>G, p.H1047R (VAF=100%)
					TP53BP1 c.3535A>G, p.I1179V; c.655A>G, p.I219V (VAF=99.6%)	TP53 c.730G>A, p.G244S (VAF=100%)
					WRN c.3139-1G>C (VAF=100%)
OCUB-M	Wild-type	HRP; 60.3%	N	ND	ATR c.2128delA, p.I710Yfs*5; c.2320delA, p.I774Yfs*5 (VAF=27.8%)	PIK3CA c.3140A>G, p.H1047R (homo)
					BARD1 c.1157G>T, p.R386M; c.1214G>T, p.R405M (VAF=65.5%)	TGFBR2 c.374delA, p.K128Sfs*35 (VAF=53.3%)
					BRCA1 c.923A>G, p.K308R; c.1064A>G, p.K355R (VAF=27.7%)	TP53 c.730G>A, p.G244S (VAF=100%)
					SHLD2 c.2030C>T, p.A677V; c.2237C>T, p.A746V (VAF=100%)	TP53 c.1118delA, p.K373Rfs*49 (VAF=28.9%)
					STAG1 c.1562A>G, p.Q521R (VAF=35.3%)
					TP53BP1 c.3535A>G, p.I1179V; c.3520A>G, p.I1174V; c.655A>G, p.I219V (VAF=100%)
					WRN c.3139-1G>C (VAF=100%)
SK-BR-3	Wild-type	HRP; 77%	N	ND	ATM c.4258C>T, p.L1420F (VAF=44.2%)	TP53 c.524G>A, p.R175H (VAF=100%)
					RAD54L c.62A>G, p.D21G (VAF=47.3%)
SK-BR-5	Wild-type	HRP: 69%	N	BRCA1 low, BRCA2 present	ATM c.998C>T, p.S333F; c.998C>T, p.S333F (VAF=100%)	CDH1 c.532-1G>C (VAF=68.6%)
					BRCA2 c.865A>C, p.N289H (VAF=77.8%)	PIK3CA c.3140A>G, p.H1047R (VAF=43.1%)
					BRIP1 c.918+1G>A (VAF=55.4%)	TP53 c.482C>A, p.A161D (VAF=100%)
					FANCM c.2671A>G, p.I891V; c.2749A>G, p.I917V (VAF=46.2%)
					STAG1 c.1525G>T, p.E509* (VAF=50%)
					TP53BP1 c.1657A>G, p.T553A; c.1642A>G, p.T548A (VAF=36.2%)
SK-BR-7	Wild-type	HRP; 71.7%	N	ND	ATR c.946G>A, p.V316I (VAF=100%)	KRAS c.34G>T, p.G12C (VAF=46.2%)
					ATR c.2098A>G, p.K700E; c.2290A>G, p.K764E (VAF=100%)	NRAS c.182A>G, p.Q61R (VAF=49.1%)
					ATR c.2683G>A, p.V895M; c.2875G>A, p.V959M (VAF=100%)
					FANCC c.77C>T, p.S26F (VAF=100%)
					FANCM c.5146A>G, p.I1716V; c.5224A>G, p.I1742V (VAF=50%)
					RAD51B c.1037-1G>A (VAF=40%)
SUM44PE	Wild-type	HRP; 83.3%	N	ND	ATM c.1703G>T, p.R568I (VAF=100%)	CDH1 c.1267delT, p.F423Lfs*8 (VAF=91.7%)
					BRCA2 c.6322C>T, p.R2108C (VAF=100%)	TP53 c.82G>C, p.E28Q (VAF=97.9%)
					CHEK2 c.1555C>G, p.R519G (VAF=15.4%)	TP53 c.87C>A, p.N29K (VAF=100%)
					WRN c.3361G>T, p.G1121W (VAF=11.1%)	TP53 c.89dupA, p.N30Kfs*13 (VAF=83.0%)
						TP53 c.683A>T, p.D228V (VAF=16.7%)
SUM52PE	Wild-type	HRP; 96%	N	BRCA1/2 present	ARID1A c.6572_6573insTT, p.I2192Lfs*9; c.5921_5922insTT, p.I1975Lfs*9 (VAF=72.3%)	CDKN2A c.203C>T, p.A68V (VAF=40.7%)
					FANCM c.1260T>A, p.S420R; c.1338T>A, p.S446R (VAF=11.1%)	TP53 c.637C>T, p.R213* (VAF=100%)
					FANCM c.3680A>G, p.N1227S; c.3758A>G, p.N1253S (VAF=47.9%)
					FANCM c.5549A>G, p.N1850S; c.5627A>G, p.N1876S (VAF=45.9%)
					RAD51B c.1037-1G>A (VAF=75%)
					TP53BP1 c.2226A>T, p.E742D; c.2211A>T, p.E737D (VAF=78.9%)
SUM102PT	Wild-type	HRP; 93.7%	N	ND	ATR c.268C>T, p.H90Y (VAF=43.8%)	PIK3CA c.3140A>G, p.H1047R (VAF=54.4%)
					BARD1 c.743G>A, p.S248N; c.872G>A, p.S291N; c.929G>A, p.S310N; c.2225G>A, p.S742N; c.2282G>A, p.S761N (VAF=31.6%)
					CHEK2 c.1100delC, p.T367Mfs*15 (VAF=49.0%)
					CTC1 c.2162G>C, p.G721A (VAF=48.3%)
					CTC1 c.1241G>C, p.G414A (VAF=51.7%)
					FANCA c.1874G>C, p.C625S (VAF=50.8%)
					RAD51B c.539A>G, p.Y180C; c.425A>G, p.Y142C; c.182A>G, p.Y61C (VAF=48.7%)
					RAD54L c.1673G>A, p.R558H; c.2213G>A, p.R738H (VAF=44.7%)
SUM149PT	BRCA1 c.2169delT, p.P724Lfs*12 (VAF=96.7%)	HRP; 99%	Y	BRCA1 low, BRCA2 present	BRCA2 c.6323G>A, p.R2108H (VAF=100%)	TP53 c.711G>A, p.M237I (VAF=100%)
					BRCA2 c.7319A>G, p.H2440R (VAF=100%)
					CTC1 c.1307G>A, p.R436H (VAF=100%)
					FANCA c.24C>G, p.N8K (VAF=100%)
					FANCA c.446C>T, p.A149V; c.542C>T, p.A181V (VAF=100%)
					FANCC c.1345G>A, p.V449M (VAF=28.5%)
					FANCD2 c.150G>C, p.K50N (VAF=48.1%)
					FANCI c.1543G>C, p.D515H (VAF=25.7%)
					PALB2 c.925A>G, p.I309V (VAF=100%)
					STAG2 c.2797G>T, p.E933* (VAF=7.1%)
					STN1 c.134-1G>T (VAF=8.3%)
SUM159PT	Wild-type	HRP; 51.4%	N	ND	ABCG2 c.G1753T, p.E585*; c.G1747T, p.E583* (VAF=12.5%)	HRAS c.35G>A, p.G12D (VAF=57.8%)
					ATR c.992A>G, p.D331G (VAF=48.6%)	PIK3CA c.3140A>T, p.H1047L (VAF=47.7%)
					BRCA1 c.4535G>T, p.S1512I (VAF=41.3%)	TP53 c.472_473insTCC, p.V157_R158insL (VAF=81.6%)
					BRCA2 c.6912A>T, p.L2304F (VAF=5%)
					RIF1 c.7102C>T, p.P2368S; c.7180C>T, p.P2394S (VAF=11.1%)
					SHLD3 c.23A>G, p.H8R (VAF=56.5%)
SUM185PE	Wild-type	HRP; 60.3%	N	ND	RIF1 c.1523T>C, p.L508S (VAF=11.1%)	PIK3CA c.3140A>G, p.H1047R (VAF=100%)
					TP53BP1 c.3956G>A, p.R1319H; c.3941G>A, p.R1314H; c.1076G>A, p.R359H (VAF=99.3%)	TP53 c.430C>T, p.Q144* (VAF=100%)
SUM190PT	Wild-type	HRP; 88.7%	N	ND	BRCA2 c.865A>C, p.N289H (VAF=48.6%)	PIK3CA c.3140A>G, p.H1047R (VAF=53.9%)
					FANCA c.953G>T, p.R318M (VAF=100%)	TP53 c.949C>T, p.Q317* (VAF=100%)
					FANCA c.431C>T, p.S144F; c.527C>T, p.S176F (VAF=100%)
					FANCG c.722C>T, p.P241L (VAF=55.5%)
					FANCI c.326C>G, p.A109G (VAF=34.7%)
SUM229PE	Wild-type	HRP; 88%	N	ND	BRCA2 c.8149G>T, p.A2717S (VAF=100%)	KRAS c.35G>A, p.G12D (VAF=59.0%)
					FANCI c.2282G>T, p.S761I (VAF=69.8%)	TP53 c.817C>T, p.R273C (VAF=100%)
					FANCM c.4721C>T, p.T1574I; c.4799C>T, p.T1600I (VAF=59.1%)
					RIF1 c.1910A>G, p.K637R (VAF=62.2%)
SUM1315MO2	BRCA1 c.68_69del, p.E23Vfs*17 (VAF=100%)	HRP; 94%	Y	BRCA1 very low, BRCA2 present	ARID1A c.246_247insGGCGGC, p.G87_A88insGG (VAF=34.3%)	TP53 c.404G>T, p.C135F (VAF=100%)
T47D	Wild-type	HRP; 99.7%	N	ND	ARID1A c.2830C>T, p.Q944* (VAF=100%)	PIK3CA c.3140A>G, p.H1047R (VAF=86.3%)
					STAG2 c.2932A>T, p.I978L (VAF=10%)	TP53 c.580C>T, p.L194F (VAF=100%)
UACC812	Wild-type	HRP; 85%	N	BRCA1/2 present	ARID1A c.488C>T, p.A163V (VAF=99.3%)	CDH1 c.1565C>T, p.T522I (VAF=34.8%)
					ATM c.1810C>T, p.P604S (VAF=47.1%)
					ATM c.2494C>T, p.R832C (VAF=34%)
					BLM c.410A>G, p.K137R (VAF=37.6%)
					BRCA1 c.3418A>G, p.S1140G (VAF=100%)
					CHEK2 c.908T>A, p.L303* (VAF=100%)
					FANCD2 c.195G>C, p.Q65H (VAF=78.6%)
					TP53BP1 c.2733C>A, p.F911L; c.2718C>A, p.F906L VAF=25%)
UACC893	Wild-type	HRP; 58.8%	N	BRCA1/2 present	None	PIK3CA c.3140A>G, p.H1047R (VAF=25%)
						TP53 c.1024C>T, p.R342* (VAF=100%)
ZR75-1	Wild-type	HRP; 97%	N	ND	ATR c.6202T>G, p.Y2068D; c.6394T>G, p.Y2132D (VAF=28.8%)	PTEN c.323T>G, p.L108R (VAF=92.5%)
ZR75-30	Wild-type	HRP; 97.7%	N	ND	ABCB1 c.3421T>A, p.S1141T; c.3631T>A,p.S1211T (VAF=26.7%)	BRAF c.977T>C, p.I326T (VAF=69.0%)
					ATR c.4643A>G, p.N1548S; c.4835A>G, p.N1612S (VAF=38.6%)	CDH1 c.727G>T, p.E243* (VAF=100%)
					ATR c.5586G>C, p.Q1862H; c.5778G>C, p.Q1926H (VAF=54.1%)
					ATR c.7108C>G, p.P2370A; c.7300C>G, p.P2434A (VAF=47.2%)
					BRCA2 c.6966G>T, p.M2322I (VAF=26.8%)
					BRCA2 c.7017G>C, p.K2339N (VAF=33.3%)
					BRCA2 c.7319A>G, p.H2440R (VAF=43.3%)
					BRCA2 c.9730G>A, p.V3244I (VAF=24.7%)
					FANCA c.24C>G, p.N8K (VAF=100%)
					FANCA c.446C>T, p.A149V; c.542C>T, p.A181V (VAF=100%)
					FANCD2 c.195G>C, p.Q65H (VAF=44.8%)
					FANCD2 c.1367T>G, p.L456R (VAF=24%)
					FANCD2 c.1868A>C, p.Q623P (VAF=34.3%)
					PALB2 c.629C>T, p.P210L (VAF=50.8%)
					RAD51B c.523A>C, p.S175R; c.409A>C, p.S137R; c.166A>C, p.S56R (VAF=47.5%)
					RIF1 c.1172A>G, p.N391S (VAF=25.9%)
					TP53BP1 c.1657A>G, p.T553A; c.1642A>G, p.T548A (VAF=50.8%)

## Sheet: Table S2
Table S2. Mutations in 50 HR genes identified by whole-exome sequencing of 38 OC cell lines
OC Cell line	Pathogenic BRCA1/2 mutation	RAD51 Foci	Discrepancy	BRCA1/2 protein	DDR pathway mutations	Other known driver mutations
59M	Wild-type	HRP; 86%	N	BRCA1/2 present	ARID1B c.943_945del, p.G319del (VAF=47%, AF=0.69%)	TP53 c.577_592del, p.H193Kfs*49 (VAF= 84.9%)
					BRCA2 c.2803G>A, p.D935N (VAF=65.6%, AF=0.05%)
					FANCM c.5146A>G, p.I1716V; c.5224A>G, p.I1742V (VAF=53.2%, AF=0.79%)
2774	Wild-type	HRP; 88%	N	ND	ARID1A c.933delC, p.G314Afs*49 (VAF=27.5%)	KRAS c.183A>T, p.Q61H (VAF=19.6%)
					ARID1A c.3774delC, p.Y1260Tfs*9 (VAF=24%)	PIK3CA c.323G>A, p.R108H (VAF=53.3%)
					ARID1A c.5839C>T, p.Q1947*; c.5188C>T, p.Q1730* (VAF=61.3%)	TP53 c.818G>A, p.R273H (VAF=100%)
					ATM c.4852C>T, p.R1618* (VAF=70.9%)
					ATR c.2128dupA, p.I710Nfs*3; c.2320dupA, p.I774Nfs*3 (VAF=24.6%)
					BLM c.1748C>T, p.A583V; c.623C>T, p.A208V (VAF=55.6%)
					FANCA c.4165C>T, p.Q1389* (VAF=68.6%)
					FANCF c.557C>T, p.A186V (VAF=62.8%)
					FANCM c.3680A>G, p.N1227S; c.A3758G, p.N1253S (VAF=53.7%)
					FANCM c.4310C>T, p.S1437L; c.4388C>T, p.S1463L (VAF=27.3%)
					FANCM c.5549A>G, p.N1850S; c.A5627G, p.N1876S (VAF=53.7%)
					PALB2 c.2905G>A, p.V969M (VAF=33.3%)
					RAD51B c.1037-1G>A (VAF=59.0%)
					RAD54L c.62A>G, p.D21G (VAF=63.2%)
					STAG1 c.3104T>C, p.M1035T (VAF=38.3%)
					STAG2 c.1138C>A, p.L380I (VAF=31.3%)
					STN1 c.361G>A, p.E121K (VAF=39.1%)
A2780	Wild-type	HRP; 82%	N	BRCA1/2 present	ARID1A c.5162delG, p.R1721Hfs*4; c.4511delG, p.R1504Hfs*4 (VAF=39.8%)	PIK3CA c.1093G>A, p.E365K (VAF=56.7%)
					ARID1A c.4288C>T, p.Q1430* (VAF=49.3%)	PTEN c.380_388del, p.K128_R130del (VAF=79%)
					ARID1B c.529_530insGTAAGGCACAGGAGGCA, p.A183Vfs*10; c.2779_2780insGTAAGGCACAGGAGGCA, p.A933Vfs*10; c.2818_2819insGTAAGGCACAGGAGGCA, p.A946Vfs*10 (VAF=47.1%)
					ATM c.1810C>T, p.P604S (VAF=35.3%)
					BLM c.3128C>A, p.A1043D; c.2003C>A, p.A668D (VAF=48.3%)
					BRCA2 c.5704G>A, p.D1902N (VAF=41.5%)
					DYNLL2 c.184_195del, p.F62_Y65del (VAF=27.6%)
					FANCA c.3859G>A, p.V1287I (VAF=59.5%)
					FANCC c.1387C>T, p.R463C (VAF=44.6%)
					FANCG c.890C>T, p.T297I (VAF=43.8%)
					RAD51B c.1063G>A, p.A355T (VAF=44.0%)
					RECQL c.1460A>C, p.K487T (VAF=48%)
					RECQL c.304G>A, p.V102I (VAF=48.9%)
A2780 (ECACC)	Wild-type	HRP; 81.3%	N	ND	ARID1A c.5162delG, p.R1721Hfs*4; c.4511delG, p.R1504Hfs*4 (VAF=48.1%)	PIK3CA c.1093G>A, p.E365K (VAF=56.7%)
					ARID1A c.4288C>T, p.Q1430* (VAF=47.4%)	PTEN c.380_388del, p.K128_R130del (VAF=84.5%)
					ARID1B c.529_530insGTAAGGCACAGGAGGCA, p.A183Vfs*10; c.2779_2780insGTAAGGCACAGGAGGCA, p.A933Vfs*10; c.2818_2819insGTAAGGCACAGGAGGCA, p.A946Vfs*10 (VAF=42.9%)
					ATM c.1810C>T, p.P604S (VAF=57.6%)
					BLM c.3128C>A, p.A1043D; c.2003C>A, p.A668D (VAF=46.7%)
					BRCA2 c.5704G>A, p.D1902N (VAF=49.2%)
					DYNLL2 c.184_195del, p.F62_Y65del (VAF=24.8%)
					FANCA c.3859G>A, p.V1287I (VAF=42.1%)
					FANCC c.1387C>T, p.R463C (VAF=50.9%)
					FANCG c.890C>T, p.T297I (VAF=50%)
					RECQL c.1460A>C, p.K487T (VAF=52.9%)
					RECQL c.304G>A, p.V102I (VAF=50%)
A2780 ADR (ECACC)	Wild-type	HRP; 71.7%	N	ND	ARID1A c.5162delG, p.R1721Hfs*4; c.4511delG, p.R1504Hfs*4 (VAF=50.5%)	PIK3CA c.1093G>A, p.E365K (VAF=13.6%)
					ARID1A c.4288C>T, p.Q1430* (VAF=48.7%)	PTEN c.380_388del, p.K128_R130del (VAF=81.5%)
					ARID1B c.529_530insGTAAGGCACAGGAGGCA, p.A183Vfs*10; c.2779_2780insGTAAGGCACAGGAGGCA, p.A933Vfs*10; c.2818_2819insGTAAGGCACAGGAGGCA, p.A946Vfs*10 (VAF=41%)
					ARID1B c.1606C>A, p.H536N (VAF=55.4%)
					ATM c.1810C>T, p.P604S (VAF=35.3%)
					ATR c.367A>G, p.I123V (VAF=52.4%)
					BLM c.1536delA, p.N515Mfs*16; c.411delA, p.N140Mfs*16 (VAF=12.4%)
					BLM c.3128C>A, p.A1043D; c.2003C>A, p.A668D (VAF=49.1%)
					BRCA2 c.5704G>A, p.D1902N (VAF=37.9%)
					DYNLL2 c.184_195del, p.F62_Y65del (VAF=40.2%)
					FANCA c.3859G>A, p.V1287I (VAF=45.6%)
					FANCC c.1387C>T, p.R463C (VAF=54.7%)
					FANCG c.890C>T, p.T297I (VAF=52.4%)
					RAD51B c.620T>C, p.V207A; c.506T>C, p.V169A; c.263T>C, p.V88A (VAF=15.5%)
					RAD51B c.1063G>A, p.A355T (VAF=45.6%)
					RECQL c.1460A>C, p.K487T (VAF=35.3%)
					RECQL c.304G>A, p.V102I (VAF=43.2%)
A2780 CIS (ECACC)	Wild-type	HRP; 77.7%	N	BRCA1/2 present	ABCB1 c.863G>A, p.G288E (VAF=43.5%)	APC c.3320C>T, p.A1107V (VAF=43.8%)
					ARID1A c.5162delG, p.R1721Hfs*4; c.4511delG, p.R1504Hfs*4 (VAF=33.3%)	PIK3CA c.565C>A, p.Q189K (VAF=17.8%)
					ARID1A c.134C>T, p.A45V (VAF=21.3%)	PIK3CA c.1745A>G, p.Q582R (VAF=28.6%)
					ARID1A c.4288C>T, p.Q1430* (VAF=48.6%)	PIK3CA c.1093G>A, p.E365K (VAF=56.7%)
					ARID1B c.529_530insGTAAGGCACAGGAGGCA, p.A183Vfs*10; c.2779_2780insGTAAGGCACAGGAGGCA, p.A933Vfs*10; c.2818_2819insGTAAGGCACAGGAGGCA, p.A946Vfs*10 (VAF=39.8%)	PTEN c.380_388del, p.K128_R130del (VAF=80.8%)
					ATM c.1810C>T, p.P604S (VAF=35.3%)	RAD50 c.3524C>A, p.A1175D (VAF=33.8%)
					BLM c.3128C>A, p.A1043D; c.2003C>A, p.A668D (VAF=39.4%)
					BRCA1 c.3104C>T, p.A1035V; c.3245C>T, p.A1082V (VAF=22.1%)
					CHEK2 c.451G>C, p.G151R; c.580G>C, p.G194R (VAF=42.2%)
					DYNLL2 c.184_195del, p.F62_Y65del (VAF=27.6%)
					FANCA c.3859G>A, p.V1287I (VAF=59.5%)
					FANCA c.2959G>A, p.A987T (VAF=53.9%)
					FANCC c.1387C>T, p.R463C (VAF=44.6%)
					FANCC c.762G>A, p.M254I (VAF=27.3%)
					FANCG c.890C>T, p.T297I (VAF=43.8%)
					RAD51B c.1063G>A, p.A355T (VAF=44%)
					RAD54L c.1121A>G, p.K374R; c.1661A>G, p.K554R (VAF=27.4%)
					RECQL c.1460A>C, p.K487T (VAF=48%)
					RECQL c.304G>A, p.V102I (VAF=48.9%)
					TP53BP1 c.2145delA, p.E716Nfs*12; c.2130delA, p.E711Nfs*12 (VAF=30.8%)
					WRN c.3872T>C, p.L1291S (VAF=24.1%)
					XRCC3 c.499G>A, p.G167R (VAF=43.8%)
CAOV3	Wild-type	HRP; 99%	N	ND	FANCM c.1060A>G, p.R354G; c.1138A>G, p.R380G (VAF=10%)	EGFR c.764G>A, p.R255Q (VAF=46.3%)
					FANCM c.1886A>G, p.N629S; c.1964A>G, p.N655S (VAF=100%)	TP53 c.406C>T, p.Q136* (VAF=100%)
					PARG c.803A>G, p.H268R; c.881A>G, p.H294R; c.1127A>G, p.H376R (VAF=65.2%)
CAOV4	Wild-type	HRP; 93%	N	ND	ARID1B c.364_366del, p.Q131del (VAF=10.4%)	TP53 c.440T>A, p.V147D (VAF=100%)
					ARID1B c.943_945del, p.G319del (VAF=25.5%)
					PALB2 c.2755G>A, p.V919I (VAF=10%)
					STAG2 c.1085C>A, p.S362Y (VAF=10%)
					STAG2 c.3282A>T, p.E1094D (VAF=10%)
					TP53BP1 c.3092T>C, p.V1031A; c.3077T>C, p.V1026A; c.212T>C, p.V71A (VAF=33.3%)
COV318	Wild-type	HRP; 98.7%	N	ND	ATR c.6202T>G, p.Y2068D; c.6394T>G, p.Y2132D (VAF=83.8%)	TP53 c.583A>T, p.I195F (VAF=97.9%)
					FANCC c.29G>A, p.C10Y (VAF=67.6%)
					FANCF c.557C>T, p.A186V (VAF=100%)
					FANCM c.624A>G, p.I208M (VAF=40%)
					WRN c.677A>G, p.N226S (VAF=10%)
COV362	BRCA1 c.2612_2613insT, p.F872Vfs*31 (VAF=89.6%)	HRP; 92%	Y	BRCA1 absent, BRCA2 present	ARID1B c.1531G>T, p.G511C; c.3622G>T, p.G1208C; c.3781G>T, p.G1261C; c.3661G>T, p.G1221C (VAF=43%)	APC c.5758C>G, p.R1920G (VAF=100%)
	BRCA1 c.4096+1G>T (VAF=100%)				FANCG c.1538G>A, p.R513Q (VAF=100%)	EGFR c.3372C>G, p.H1124Q (VAF=50.2%)
					SHLD2 c.43A>G, p.I15V (VAF=62.2%)	TP53 c.659A>G, p.Y220C (VAF=100%)
COV362.4	BRCA1 c.2612_2613insT, p.F872Vfs*31 (VAF=94.6%)	HRP; 94%	Y	BRCA1 absent, BRCA2 present	FANCG c.1538G>A, p.R513Q (VAF=100%)	EGFR c.3372C>G, p.H1124Q (VAF=42.3%)
	BRCA1 c.4096+1G>T (VAF=100%)				SHLD2 c.43A>G, p.I15V (VAF=54%)	TP53 c.659A>G, p.Y220C (VAF=100%)
COV413A	Wild-type	HRP; 98.7%	N	ND	ARID1A c.5888A>G, p.D1963G; c.5237A>G, p.D1746G (VAF=100%)	TP53 c.1024C>T, p.R342* (VAF=100%)
					FANCM c.53G>A, p.R18Q (VAF=53.4%)
					FANCM c.229A>G, p.T77A (VAF=45.8%)
					TP53BP1 c.895T>C, p.S299P; c.880T>C, p.S294P (VAF=38.7%)
					WRN c.G2986A, p.D996N (VAF=65.8%)
COV413B	Wild-type	HRP; 82.3%	N	ND	ARID1A c.5888A>G, p.D1963G; c.5237A>G, p.D1746G (VAF=41.9%)	TP53 c.1024C>T, p.R342* (VAF=100%)
					FANCM c.53G>A, p.R18Q (VAF=47.3%)
					FANCM c.229A>G, p.T77A (VAF=45.%)
					TP53BP1 c.895T>C, p.S299P; c.880T>C, p.S294P (VAF=38.7%)
					WRN c.G2986A, p.D996N (VAF=46.2%)
COV504	Wild-type	HRP; 56.7%	N	ND	BLM c.2085G>C, p.K695N; c.960G>C, p.K320N (VAF=56.5%)	TP53 c.966_967del, p.L323Gfs*13 (VAF=100%)
					STAG2 c.1018-2A>T (VAF=16.7%)
COV644	Wild-type	HRP; 100%	N	ND	ABCB1 c.548A>G, p.N183S; c.758A>G, p.N253S (VAF=37.4%)
ES2	Wild-type	HRP; 71.7%	N	ND	ATM c.1744T>C, p.F582L (VAF=100%)	APC c.5411T>A, p.V1804D; c.5495T>A, p.V1832D; c.5381T>A, p.V1794D; c.5288T>A, p.V1763D; c.5192T>A, p.V1731D; c.4985T>A, p.V1662D; c.5465T>A, p.V1822D; c.5390T>A, p.V1797D; c.5342T>A, p.V1781D; c.5162T>A, p.V1721D; c.5087T>A, p.V1696D; c.5519T>A, p.V1840D; c.4616T>A, p.V1539D (VAF=100%)
					BRCA2 c.10234A>G, p.I3412V (VAF=41.3%)	BRAF c.1799T>A:p.V600E (VAF=34.8%)
					CHEK2 c.470T>C, p.I157T (VAF=34.4%)	LEF1 c.889G>A, p.E297K (VAF=100%)
					FANCM c.3749C>T, p.S1250L; c.3827C>T, p.S1276L (VAF=48.4%)	MYC c.64T>C, p.F22L (VAF=77.8%)
					RIF1 c.5482C>T, p.P1828S (VAF=100%)	TP53 c.722C>T, p.S241F (VAF=100%)
HOC7	Wild-type	HRP; 98%	N	ND	ARID1B c.A1678G, p.I560V (VAF=41.9%)	KRAS c.35GC, p.G12A (VAF=48.5%)
						TP53 c.824G>T, p.C275F (VAF=51.2%)
IGROV1	BRCA1 c.1961delA, p.K654Sfs*47 (VAF=19.8%)	HRP; 91.7%	N	BRCA1/2 present (somewhat lower)	ABCB1 c.42_44del, p.K14del; c.252_254del, p.K84del (VAF=68.4%)	PIK3CA c.112C>T, p.R38C (VAF=35.2%)
	BRCA2 c.3320delA, p.K1108Rfs*11 (VAF=25%)				ARID1A c.822delG,p.G276Efs*87 (VAF=47.5%)	PIK3CA c.3207A>G, p.*1069W (VAF=50%)
					ARID1A c.5542dupG, p.D1850Gfs*4; c.4891dupG, p.D1633Gfs*4 (VAF=44.9%)	PTEN c.464A>G, p.Y155C (VAF=45.8%)
					ARID1B c.919_921del, p.G319del (VAF=7.6%)	PTEN c.950_953del, p.T319* (VAF=30.4%)
					ARID1B c.960_961insGGA, p.G328_A329insG (VAF=21.8%)	SMAD4 c.687delG, p.G231Afs*10 (VAF=31.6%)
					ARID1B c.4194G>T, p.Q1398H; c.6285G>T, p.Q2095H; c.6444G>T, p.Q2148H; c.6324G>T, p.Q2108H (VAF=21.5%)	SMAD4 c.1484T>C, p.L495P (VAF=59.2%)
					ATM c.743G>A, p.R248Q (VAF=46.9%)	TP53 c.377A>G, p.Y126C (VAF=68.9%)
					BAP1 c.245T>A, p.F82Y (VAF=24.8%)
					BLM c.1928G>A, p.R643H; c.803G>A, p.R268H (VAF=45.6%)
					CDK12 c.1333delA, p.K446Sfs*6 (VAF=20%)
					CHEK1 c.716delA, p.T242Hfs*14; c.386delA, p.T132Hfs*14; c.668delA, p.T226Hfs*14 (VAF=40%)
					FANCD2 c.205+2T>C (VAF=13.6%)
					MRE11 c.1574G>A, p.R525K (VAF=44.6%)
					PALB2 c.2360C>T, p.T787I (VAF=50.8%)
					PARG c.1549C>A, p.L517M; c.2467C>A, p.L823M; c.2545C>A, p.L849M; c.2791C>A, p.L931M (VAF=36.2%)
OAW28	Wild-type	HRP; 97.3%	N	ND	FANCI c.1376T>C, p.F459S (VAF=12.5%)	TP53 c.455delC, p.P152Rfs*18 (VAF=100%)
					MRE11 c.1475C>A; p.A492D (VAF=62.5%)
					PARG c.813A>T, p.R271S; c.1731A>T, p.R577S; c.1809A>T, p.R603S; c.2055A>T, p.R685S (VAF=11.1%)
					STAG2 c.1537C>A, p.L513I (VAF=18.2%)
					STAG2 c.3650C>T, p.P1217L; c.3761C>T, p.P1254L (VAF=14.3%)
OAW42	Wild-type	HRP; 82%	N	BRCA1/2 present	ABCB1 c.2605G>A, p.A869T; c.2815G>A, p.A939T (VAF=20.6%)	PIK3CA c.3140A>T, p.H1047L (VAF=44.9%)
					ARID1A c.1675_1676del, p.P559Lfs*63 (VAF=61.4%)
					ARID1A c.3352dupT, p.A1119Cfs*4 (VAF=30.5%)
					FANCM c.229A>G, p.T77A (VAF=60.8%)
OV17R	Wild-type	HRP; 79%	N	BRCA1 very low, BRCA2 present	ATR c.5795T>C, p.M1932T; c.5987T>C, p.M1996T (VAF=26.9%)	APC c.3949G>C, p.E1317Q (VAF=100%)
					ATR c.946G>A, p.V316I (VAF=20%)	APC c.5465T>A, p.V1822D (VAF=98.6%)
					ATR c.2683G>A, p.V895M; c.2875G>A, p.V959M (VAF=25.8%)	TP53 c.646G>A, p.V216M (VAF=100%)
					CTC1 c.248G>C, p.S83T (VAF=100%)
					RAD51B c.728A>G, p.K243R; c.614A>G, p.K205R; c.371A>G, p.K124R (VAF=84.6%)
					STAG2 c.11C>A, p.A4D (VAF=12.5%)
OV56	Wild-type	HRP; 97.7%	N	ND	ARID1A c.6528dupG, p.D2178Gfs*47 (VAF=86.8%)	KRAS c.34G>T, p.G12C (VAF=62.5%)
					FANCM c.1159T>C, p.Y387H; c.1237T>C, p.Y413H (VAF=53.8%)	PTEN c.388C>G, p.R130G; c.907C>G, p.R303G (VAF=97.8%)
					FANCM c.688C>T, p.Q230*; c.766C>T, p.Q256* (VAF=32.3%)	TP53 c.303_304del, p.K101Nfs*47 (VAF=94.4%)
OV90	Wild-type	HRP; 84.7%	N	ND	ARID1B c.363_364insCAG, p.Q131_H132insQ (VAF=19%)	TP53 c.643A>C, p.S215R (VAF=98.7%)
					FANCD2 c.2395G>A, p.A799T (VAF=10%)
OVCAR3	Wild-type	HRP; 97%	N	ND	FANCF c.959C>T, p.P320L (VAF=43.6%)	TP53 c.743G>A, p.R248Q (VAF=100%)
					FANCM c.3046G>A, p.A1016T; c.3124G>A, p.A1042T (VAF=22.4%)
					PALB2 c.1010T>C, p.L337S (VAF=100%)
					RAD51C c.376GA, p.A126T (VAF=81.3%)
PEA1	Wild-type	HRP; 71%	N	ND	BARD1 c.1972C>T, p.R658C (VAF=47.7%)	TP53 c.723delC, p.C242Afs*5 (VAF=96.9%)
PEA2	Wild-type	HRP; 100%	N	ND	ABCB1 c.2677T>A, p.S893T; c.2887T>A, p.S963T (VAF=52.2%)	TP53 c.723delC, p.C242Afs*5 (VAF=100%)
					BARD1 c.596G>A, p.W199*; c.653G>A, p.W218* (VAF=45.8%)
PEO1	BRCA2 c.682-2A>G (VAF=10%)	HRI; 44%	Y	BRCA1/2 present	BARD1 c.577A>G, p.K193E; c.706A>G, p.K236E; c.763A>G, p.K255E; c.2059A>G, p.K687E; c.2116A>G, p.K706E (VAF=26.3%)	TP53 c.731G>A, p.G244D (VAF=100%)
	BRCA2 c.4964A>T, p.Y1655F (VAF=29.3%)				CDK12 c.3906G>T, p.E1302D; c.3933G>T, p.E1311D (VAF=23.9%)
	BRCA2 c.4965C>G, p.Y1655* (VAF=100%)
PEO4	Wild-type	HRP; 54.3%	N	BRCA1/2 present	BARD1 c.577A>G, p.K193E; c.706A>G, p.K236E; c.763A>G, p.K255E; c.2059A>G, p.K687E; c.2116A>G, p.K706E (VAF=60.3%)	TP53 c.731G>A, p.G244D (VAF=100%)
					BRCA2 c.712G>A, p.E238K (VAF=10%)
					BRCA2 c.6871A>T, p.N2291Y (VAF=12.5%)
					BRCA2 c.6898C>A, p.Q2300K (VAF=10%)
					FANCA c.278T>C, p.F93S (VAF=12.5%)
PEO14	Wild-type	HRP; 65%	N	ND	ABCB1 c.3344T>C, p.I1115T (VAF=30%)	TP53 c.830G>T, p.C277F (VAF=100%)
					FANCD2 c.1351A>G:p.I451V (VAF=37.8%)
					RAD51B c.1037-1G>A (VAF=42.1%)
					RIF1 c.4670C>G, p.S1557W (VAF=57.4%)
PEO16	BRCA2 c.4141_4143del, p.K1381del (VAF=94.7%)	HRP; 94%	Y	BRCA1/2 present	ABCB1 c.502G>A, p.V168I; c.712G>A, p.V238I (VAF=100%)	TP53 c.224delC, p.P75Lfs*48 (VAF=91.7%)
					CHEK1 c.527G>A, p.R176H; c.197G>A, p.R66H; c.479G>A, p.R160H (VAF=100%)
					CHEK1 c.1285A>T, p.T429S; c.955A>T, p.T319S; c.1237A>T, p.T413S (VAF=11.1%)
					CTC1 c.2162G>C, p.G721A (VAF=100%)
					CTC1 c.1241G>C, p.G414A (VAF=100%)
PEO23	Wild-type	HRP; 83.3%	N	ND	BAP1 c.2122C>G, p.R708G (VAF=100%)	TP53 c.830G>T, p.C277F (VAF=100%)
					FANCI c.2890-2A>G; c.2710-2A>G (VAF=11.1%)
					RAD51B c.1037-1G>A (VAF=45.2%)
					RIF1 c.4670C>G, p.S1557W (VAF=21.9%)
SKOV3	Wild-type	HRP; 100%	N	BRCA1/2 present	ARID1A c.1756C>T, p.Q586* (VAF=45.6%)	HRAS c.35G>A, p.G12D (VAF=24.7%)
					ATM c.4237-2A>G (VAF=43.2%)	NF1 c.5104G>T, p.G1702C (VAF=76.2%)
					ATR c.2128delA, p.I710Yfs*5; c.2320delA, p.I774Yfs*5 (VAF=33%)	PIK3CA c.1412C>T, p.P471L (VAF=33.3%)
					BARD1 c.673A>G, p.I225V; c.802A>G, p.I268V; c.859A>G, p.I287V; c.2155A>G, p.I719V; c.2212A>G, p.I738V (VAF=46.6%)	PIK3CA c.3140A>G, p.H1047R (52.6%)
					BLM c.1536delA, p.N515Mfs*16; c.411delA, p.N140Mfs*16 (VAF=13.3%)	TP53 c.267delC, p.S90Pfs*33 (VAF=98.0%)
					RAD51B c.1037-1G>A (VAF=55.6%)
					STAG2 c.3371C>A, p.T1124N (VAF=35.3%)
					TP53BP1 c.1474G>A, p.V492I; c.1459G>A, p.V487I (VAF=78.2%)
					WRN c.95A>G, p.K32R (VAF=41.5%)
SKOV3 (ECACC)	Wild-type	HRP; 89%	N	ND	ARID1A c.1756C>T, p.Q586* (VAF=46.8%)	APC c.4661delA, p.T1556Lfs*9 (VAF=26.8%)
					ATM c.4237-2A>G (VAF=50.9%)	APC c.5465T>A, p.V1822D (VAF=100%)
					BARD1 c.673A>G, p.I225V; c.802A>G, p.I268V; c.859A>G, p.I287V; c.2155A>G, p.I719V; c.2212A>G, p.I738V (VAF=48.8%)	NF1 c.5104G>T, p.G1702C (VAF=77.3%)
					BRIP1 c.967C>T, p.H323Y (VAF=39.7%)	PIK3CA c.3140A>G, p.H1047R (33.3%)
					RAD51B c.1037-1G>A (VAF=47.1%)	TP53 c.267delC, p.S90Pfs*33 (VAF=99.2%)
					TP53BP1 c.1474G>A, p.V492I; c.1459G>A, p.V487I (VAF=75.2%)	TP53 c.267delC, p.S90Pfs*33 (VAF=99.2%)
					WRN c.95A>G, p.K32R (VAF=56.4%)
SKOV6	Wild-type	HRP; 95.3%	N	ND	CHEK2 c.1015C>T, p.R339C; c.1129C>T, p.R377C; c.1216C>T, p.R406C; c.1345C>T, p.R449C; c.553C>T, p.R185C (VAF=67.6%)	TP53 c.743G>A, p.R248Q (VAF=100%)
					FANCD2 c.817A>C, p.I273L (VAF=21.3%)
TOV21G	Wild-type	HRP; 94%	N	ND	ARID1A c.1645dupC, p.Y551Lfs*72 (VAF=42.1%)	KRAS c.37G>T, p.G13C (VAF=49.1%)
					ARID1A c.2268delC, p.Q758Rfs*75 (VAF=43.4%)	PIK3CA c.3139C>T, p.H1047Y (VAF=46.7%)
					ARID1B c.3795dupG, p.K1267Efs*20; c.5886dupG, p.K1964Efs*20; c.6045dupG, p.K2017Efs*20; c.5925dupG, p.K1977Efs*20 (VAF=49.2%)	PTEN c.425delG, p.G143Afs*4 (VAF=58.7%)
					ATM c.2119T>C, p.S707P (VAF=46.5%)	PTEN c.795delA, p.K267Rfs*9 (VAF=26.7%)
					ATM c.4258C>T, p.L1420F (VAF=50%)
					ATR c.6034C>G, p.L2012V; c.6226C>G, p.L2076V (VAF=44.4%)
					BARD1 c.433C>T, p.R145C; c.562C>T, p.R188C; c.619C>T, p.R207C; c.1915C>T, p.R639C; c.1972C>T, p.R658C (VAF=49.0%)
					FANCC c.673G>A, p.E225K (VAF=42.0%)
					PALB2 c.1010T>C, p.L337S (VAF=54.1%)
TOV112D	Wild-type	HRP: 87%	N	BRCA1/2 present	None	CTNNB1 c.109T>G, p.S37A (VAF=100%)
						TP53 c.524G>A, p.R175H (VAF=99.6%)
UWB1-289	BRCA1 c.2475delC, p.D825Efs*21 (VAF=96%)	HRP; 69.3%	Y	BRCA1 absent, BRCA2 present	ATM c.5558A>T, p.D1853V (VAF=56.7%)	TP53 c.626_627del, p.R209Kfs*6 (VAF=95.8%)
					FANCD2 c.1156T>G, p.F386V (VAF=25%)
					WRN c.2986G>A, p.D996N (VAF=34.7%)
UWB1-289 BRCA1	BRCA1 c.2475delC, p.D825Efs*21 (VAF=68.2%)	HRP; 100%	N	BRCA1/2 present	ATM c.5558A>T, p.D1853V (VAF=70.9%)	TP53 c.626_627del, p.R209Kfs*6 (VAF=94.5%)
					WRN c.2986G>A, p.D996N (VAF=31.9%)
