# Supplementary material for: Functional Homologous Recombination (HR) Screening Shows the Majority of BRCA1/2-Mutant Breast and Ovarian Cancer Cell Lines Are HR-Proficient
Source: Cancers (Basel). 2024 Feb 10;16(4):741. doi: 10.3390/cancers16040741 (PMC10887177; doi:10.3390/cancers16040741)
Supplement: Supplementary file 1 [file cancers-16-00741-s001.zip › Table S3 HR gene list.xlsx]

## Sheet: Table S3
Table S3. List of 50 genes involved in homologous recombination
Gene	CpG islands	Gene expression
ABCB1	1	Y
ABCG2	1	Y
ARID1A	1	Y
ARID1B	3	Y
ATM	1	Y
ATR	2	Y
BAP1	1	Y
BARD1	1	Y
BLM	1	Y
BRCA1	2	Y
BRCA2	1	Y
BRIP1	1	Y
CDK12	1	Y
CHEK1	1	Y
CHEK2	1	Y
CTC1	1	Y
DYNLL2	1	Y
EZH2	1	Y
FANCA	2	Y
FANCC	2	Y
FANCD2	1	Y
FANCE	1	Y
FANCF	1	Y
FANCL	1	Y
FANCM	1	Y
MRE11A	1	Y
NBS1	1	Y
PALB2	1	Y
PARG	1	Y
PAXIP1	1	Y
PPP2R2A	1	Y
RAD51B	1	Y
RAD51C	1	Y
RAD51D	1	Y
RAD54L	2	Y
RECQL	1	Y
REV7	2	Y
RIF1	1	Y
SHLD1/C20orf196	1	Y
SHLD2/FAM35A	1	Y
SHLD3/CTC-534A2.2	1	N
STAG1	1	N
STAG2	1	Y
STN1	1	Y
TEN1	1	Y
TP53	2	Y
TP53BP1	2	Y
WRN	1	Y
XRCC2	1	Y
XRCC3	1	Y
CpG islands column indicates the number of CpG islands for which data was available.
Gene expression column indicates for which genes gene expression data was available, with Y, yes and N, no.
