# Supplementary material for: Functional Homologous Recombination (HR) Screening Shows the Majority of BRCA1/2-Mutant Breast and Ovarian Cancer Cell Lines Are HR-Proficient
Source: Cancers (Basel). 2024 Feb 10;16(4):741. doi: 10.3390/cancers16040741 (PMC10887177; doi:10.3390/cancers16040741)
Supplement: Supplementary file 1 [file cancers-16-00741-s001.zip › Table S4 Methylation, gene expression and mutational signature data.xlsx]

## Sheet: Table S4
Table S4. Methylation, gene expression and mutational signature data of breast and ovarian cancer cell lines
		Methylation levels (square root transformed)
Cell line origin	Gene ID:	ABCB1	ABCG2	ARID1A	ARID1B	ARID1B	ARID1B	ATM	ATR	ATR	BAP1	BARD1	BLM	BRCA1	BRCA1	BRCA2	BRIP1	CDK12	CHEK1	CHEK2	CTC1	DYNLL2	EZH2	FANCA	FANCA	FANCC	FANCC	FANCD2	FANCE	FANCF	FANCL	FANCM	MRE11	NBN	PALB2	PARG	PAXIP1	PPP2R2A	RAD51B	RAD51C	RAD51D	RAD54L	RAD54L	RECQL	REV7	REV7	RIF1	SHLD1	SHLD2
	UniqueID:	CpG46807	CpG37185	CpG943	CpG43588	CpG43591	CpG43592	CpG8407	CpG35043	CpG35045	CpG33983	CpG29221	CpG15790	CpG19767	CpG19770	CpG11721	CpG20285	CpG19630	CpG8678	CpG32317	CpG18913	CpG20187	CpG47684	CpG18313	CpG18314	CpG51518	CpG51522	CpG33301	CpG42132	CpG7072	CpG27120	CpG13316	CpG8267	CpG49296	CpG16963	CpG5134	CpG47853	CpG48599	CpG13662	CpG20208	CpG19469	CpG1497	CpG1498	CpG9356	CpG549	CpG550	CpG28402	CpG29921	CpG5585
Breast	BT20	1.01812	1.38336	0.282377	0.399341	0	6.72389	0	0.936538	0	0	0	0	2.36253	0	0	0	0	0	0.282377	0.399341	0	1.32447	1.91517	1.89424	0.282377	0.399341	0	0	0	0	0	0	0	0.936538	0	0	0.282377	0.936538	0.282377	0.489091	0.847131	0	0	0.282377	3.6272	0	1.01812	1.52065
Breast	BT474	0.573846	0.702815	0.573846	0.496965	0.286923	6.89212	0	0.99393	0	0	0	0	1.67303	0	0	0	0	0	0	0	0.40577	1.03452	1.57154	1.64825	0	0	0	0	0	0	0	0	0	0.759126	0	0.573846	0	0.951615	0	0	0.99393	0	0	0.286923	3.0769	0.286923	1.40563	0.81154
Breast	BT483	0	0	0.282716	0.848147	0	7.76825	0	0.632172	0	0	0	0	3.58726	0	0	0	0	0	0	0.39982	0.282716	0.979356	1.09495	1.5485	0	0.282716	0	0	0	0	0	0	0	0.894026	0	0.282716	0	0.894026	0	0	1.26434	0	0	0.39982	2.97859	0	1.29557	0.282716
Breast	BT549	0.284807	0.284807	0.493301	0.569615	0	11.6528	0	0.90064	0	0.402779	0	0	3.17148	0	0	0	0	0	0	0.402779	0	1.53374	1.10305	1.63609	0	0.284807	0	0	0	0	0	0	0	0.854422	0	0	0.284807	0.854422	0.284807	0	1.42404	0	0	0	3.0938	0	1.53374	0.697633
Breast	CAMA-1	1.29604	0	0	0.648022	0	8.58232	0	0.409845	0	0	0	0	3.64278	0.289804	0	0	0	0	0	0.289804	0.289804	1.00391	1.26323	1.41975	0	0	0	0	0	0	0	0	0	0.648022	0.289804	0.289804	0	0.648022	0	0	0.916442	0	0	0	4.86664	0	1.29604	0.648022
Breast	DU4475	0	0	0.392581	1.21002	0	9.35217	0	0.67997	0	0	0	0	4.35393	0.277597	0	0	0	0	0	0.277597	0	0.877838	0.920684	1.21002	0	0	0	0.277597	0.277597	0	0	0	0	0.555193	0	0	0	0.920684	0	0	0.392581	0	0	0	2.61884	0	0.83279	1.86218
Breast	EVSA-T	0.300973	0	0.5213	0.796299	0	12.6229	0	0.902918	0	0.300973	0	0	3.53563	0	0.300973	0	0	0	0	0.300973	0	1.08517	0.902918	1.47446	0	0	0	0	0.73723	0	0	0	0.42564	0.851279	0	0	0	1.16566	0.5213	0	1.12614	0	0	0.42564	3.78317	0.300973	1.08517	0.998214
Breast	HCC1143	0.550776	0.275388	0	0.728608	0	10.7789	0	0.778915	0	0	0	0	2.4477	0	0	0	0	0	0.275388	0	0	0.953972	1.16837	0.615786	0	0	0	0	0	0	0	0	0	0.728608	0	0	0	0.826164	0	0	0.728608	0	0	0	2.99148	0	1.03041	1.45722
Breast	HCC1187	0	0.204108	0.865959	0.676951	0	15.5792	0	0.763704	0	0	0	0	3.61681	0	0	0	0	0	0.288653	0.288653	0.204108	1.13643	1.33843	1.6707	0	0	0.204108	0	0	0	0	0	0	0.841561	0	0	0	0.676951	0	0	0.889688	0.353526	0	0.204108	1.80264	0	1.19015	0.935342
Breast	HCC1395	0.872222	0.729754	0.477736	0.872222	0	12.3443	0	0.675621	0	0	0	0	3.2284	0.275821	0	0	0	0	0	0.39007	0	1.43321	1.10328	1.67775	0	0.275821	0	0.39007	0	0	0.275821	0	0	0.872222	0	0.551642	0.275821	0.914795	0	0	0.729754	0	0	0.551642	5.07091	0	1.63178	0.872222
Breast	HCC1419	0.704047	0	0.287426	0.995673	0.287426	10.9825	0	0.760458	0	0	0	0	2.52215	0	0	0	0	0	0	0.287426	0	0.995673	1.40809	1.28541	0	0	0	0.574852	0	0	0	0	0	0.760458	0	0	0	0.812964	0.287426	0	0.812964	0	0	0.497837	2.61858	0	1.77181	0.406482
Breast	HCC1500	0.486326	0.280781	0	0.280781	0	12.1387	0	0.627844	0	0	0	0	3.90073	0	0	0	0	0	0	0.280781	0	1.12312	1.73085	1.22389	0	0	0	0	0	0	0	0	0.486326	0.794167	0	0	0	1.05058	0	0	1.37554	0	0	0.280781	2.60385	0	1.05058	0.280781
Breast	HCC1569	1.41425	0.748351	0.489911	0	0	5.38902	0	0.632472	0	0	0	0	2.09767	0	0	0	0	0	0	0.40001	0	1.29618	1.09547	0.489911	0.28285	0	0	0	0	0	0	0	0	0.5657	0	0	0.28285	0.692838	0	0	0.979821	0	0	0.28285	3.65523	0	1.97995	1.01983
Breast	HCC1599	0.400387	0	0.849349	1.05932	0.400387	14.9704	0	0.566233	0	0	0	0.400387	5.08822	0	0	0	0	0	0	0	0	0.800774	1.76806	0.800774	0	0.283116	0	0	0	0	0	0	0	0.800774	0	0	0	0.693491	0	0.283116	1.13247	0	0	0	1.8348	0	1.02079	1.52463
Breast	HCC1806	0	0	0.286161	0	0	8.39677	0	0.991291	0	0.495645	0	0	3.14777	0.404693	0	0	0	0	0	0	0	1.34221	1.56737	0.991291	0	0	0	0	0	0	0	0	0	1.1083	0	0	0	0.991291	0	0	1.37238	0	0.286161	0.286161	1.80984	0	1.51422	0.809386
Breast	HCC1937	0.838131	0.483895	0	0.838131	0	8.00989	0	0.558754	0	0	0	0	3.23402	0	0	0	0.279377	0	0	0.279377	0	1.24941	1.6049	2.387	0.395099	0	0	0	0	0	0	0	0	0.96779	0	0	0	1.00731	0	0.558754	1.21778	0.279377	0	0	2.90337	0	1.11751	0.558754
Breast	HCC1954	0.277393	1.03791	0	1.03791	0	9.29989	0	0.554785	0	0	0	0	3.03868	0	0	0	0.277393	0.277393	0	0.480458	0	0.832178	1.73232	1.75438	0	0	0	0.277393	0.480458	0	0	0	0	1.00015	0	0	0	1.17688	0	0	0.832178	0	0	0	3.49779	0	0.832178	0.392292
Breast	HCC202	1.0561	2.36151	0.282254	0.282254	0	6.99967	0	0.488878	0	0	0	0	3.26733	0.282254	0	0	0	0	0	0.282254	0	1.64581	1.41127	1.76268	0	0.282254	0	0	0	0	0	0	0	0.93613	0	0.564508	0	1.12902	0.282254	0	0.798335	0	0	0.282254	3.23054	0	1.38276	0
Breast	HCC2218	0.576662	1.44165	0.288331	0.815523	0	11.3553	0.288331	0.762852	0	0	0	0	2.82505	0	0	0	0	0	0	0.407761	0	0.998807	0.956285	0	0	0	0	0	0	0	0	0	0	0.998807	0	0.407761	0	1.2568	0	0	0.815523	0	0	0.407761	2.7505	0	0.956285	1.3213
Breast	HCC38	0.267524	0	0.655296	0.845984	0	9.27501	0	0.655296	0	0.378336	0	0	4.48451	0	0	0	0	0	0	0.378336	0	1.1964	1.51334	1.10303	0.267524	0.267524	0	0	0	0	0	0	0	1.00098	0	0.378336	0.598201	0.802571	0	0.267524	1.00098	0	0	0.535047	1.58269	0	1.03611	1.9105
Breast	HCC70	0	0.480107	0.876551	0.999421	0	11.589	0	0.392005	0	0	0	0	3.92984	0	0	0	0	0	0	0.27719	0	0.960213	1.77488	0.876551	0	0	0	0.27719	0	0	0	0	0.27719	0.733375	0	0.27719	0	0.392005	0	0	1.32935	0	0	0.392005	1.32935	0	2.09274	0.919334
Breast	Hs578T	0.274815	0.274815	0.54963	0.951988	0	13.9264	0	0.388647	0	0	0	0	4.67993	0	0	0	0	0	0	0	0	1.31797	1.71622	1.73808	0	0	0	0	0	0.274815	0	0	0.274815	0.54963	0	0.475994	0.274815	0.475994	0	0.475994	1.42798	0	0	0.673157	2.80258	0	1.19789	0.673157
Breast	MCF-7	0.83217	0.27739	0.27739	0.733905	0.392289	8.34478	0	0.620263	0	0	0	0	3.01323	0	0	0	0	0	0	0	0	1.14371	2.05718	2.01943	0	0.27739	0	0.392289	0	0	0	0	0	0.679464	0	0	0	0.392289	1.38695	0	0.784577	0	0	0.392289	2.73197	0	0.55478	0.960907
Breast	MDA-MB-134VI	0.770825	2.38476	0.412023	0.582689	0.291345	5.46611	0	0.504624	0	0	0	0	2.76394	0	0	0	0	0	0	0.412023	0	1.42729	1.09011	1.00925	0.291345	0.770825	0	0.713645	0	0	0	0	0	0.651466	0	0.504624	0	1.00925	0.291345	0.412023	1.39724	0	0	0.291345	3.05565	0.504624	1.26994	1.05046
Breast	MDA-MB-157	0	0	0.276021	0.617201	0	7.19774	0	0.478082	0.276021	0	0	0	3.54555	0	0	0	0	0	0	0.276021	0	0.995206	0.995206	0.67611	0.276021	0	0	0	0	0	0	0	0	0.915457	0	0	0	0.780704	0	0	1.20315	0	0	0.390352	8.06623	0	0.956163	0.478082
Breast	MDA-MB-175VII	0.389475	0.275401	0.615814	0.477008	0	6.70644	0	0.674591	0	0.275401	0	0	2.99162	0.477008	0	0	0	0	0	0	0	1.45728	0.870893	1.377	0.275401	0	0	0	0	0	0	0	0	0.778951	0	0	0	0.9134	0	0	0.9134	0	0	0.275401	2.62715	0	1.13551	1.06662
Breast	MDA-MB-231	0.629237	0	0.397965	1.48905	0	14.6924	0	0.526458	0.397965	0	0	0	4.73394	0	0	0	0	0	0.198982	0.487405	0.198982	1.14307	1.46222	1.19389	0.198982	0	0.198982	0	0	0	0	0	0	1.01461	0	0	0	0.911852	0.596947	0.198982	0.889876	0	0	0.397965	4.13577	0	0.689295	0.487405
Breast	MDA-MB-330	0.93101	0	0	0.465505	0	8.09407	0	1.07504	0	0	0	0	3.21389	0	0	0	0.537519	0.268759	0	0	0	1.93805	1.31665	1.7209	0	0	0	0	0	0	0	0	0	1.07504	0	0	0	0.806278	0	0.891374	1.07504	0	0	0.969025	3.50419	0	1.0409	0.465505
Breast	MDA-MB-361	1.02452	0.821441	0.865875	1.31316	0.387231	13.4977	0	0.724443	0	0.273814	0	0	3.79408	0.273814	0	0	0	0.273814	0	0	0.387231	1.39618	1.64288	1.42278	0.273814	0.273814	0.273814	0.387231	0	0	0.273814	0	0	0.724443	0	0	0	0.612266	0	0	0.948519	0	0	0.273814	3.68379	0	0.821441	0.273814
Breast	MDA-MB-415	0	0	0.777853	1.34728	0	12.4	0	0.550025	0	0	0	0	4.88099	0	0	0	0	0	0	0	0	0.869666	1.45523	1.627	0	0	0	0.275013	0	0	0	0	0	0.614947	0.275013	0	0	0.550025	0	0	1.06512	0	0	0	1.69529	0	0.727615	1.31891
Breast	MDA-MB-436	0	0.28367	0.940827	0.694847	0	10.4651	0	0.28367	0	0.40117	0	0	0.694847	0	0	0	0	0	0	0	0	1.36043	1.20351	0.80234	0	0	0	0	0	0	0	0	0	0.750521	0	0.694847	0	0.491331	0	0.28367	1.0614	0	0	0.28367	5.20749	0	0.80234	1.38969
Breast	MDA-MB-453	1.16349	3.11927	0.290873	1.53916	0	12.4974	0	0.769578	0	0	0	0	2.58534	0	0	0	0	0	0	0	0.290873	1.42498	0.650412	1.08835	0	0	0	0.411357	0	0	0	0	0	0.919822	0	0	0	1.08835	0	0	0.919822	0	0	0	5.42617	0	1.1993	1.48317
Breast	MDA-MB-468	0	1.30385	0.412313	1.12916	0	9.09895	0	0.771366	0	0	0	0	3.48642	0	0	0	0	0	0	0	0	1.36749	1.42829	0.651924	0	0	0	0.412313	0	0	0	0	0	0.651924	0	0.291549	0	0.824625	0	0	1.1662	0.291549	0	0.291549	2.85659	0	1.54273	0.771366
Breast	MPE600	0.288827	2.55085	0.913351	0.645836	0	10.557	0	0.86648	0	0.408463	0	0	4.27425	0	0	0	0	0	0.288827	0.408463	0	1.11862	1.15531	1.00053	0	0	0	0.288827	0	0	0	0	0	0.500263	0	0	0	0.95793	0	0	0.913351	0	0	0.408463	2.23724	0	1.00053	1.04138
Breast	OCUB-F	0.298415	3.32301	0.298415	1.2304	0.422022	18.2155	0	0.789532	0	0	0	0	3.95892	0	0	0	0	0	0	0	0	0.844045	1.19366	0.422022	0.422022	0	0	0	0.298415	0	0	0	0	0.98973	0	0	0.298415	1.03374	0	0	1.30076	0	0	0.298415	4.00366	0	1.36751	0.298415
Breast	OCUB-M	0.520018	3.86823	0.600465	1.0825	0	16.8478	0	0.900698	0	0	0.424593	0	4.49347	0	0	0	0	0	0	0.520018	0	1.43987	1.34268	0.424593	0	0	0	0	0	0	0	0	0.300233	1.0825	0	0	0	0.735417	0	0	1.04004	0	0	0.300233	4.29868	0	1.12337	0.424593
Breast	SK-BR-3	0	0.209098	0.627294	1.06619	0	16.2909	0	0.809833	0	0	0.295709	0	3.82141	0.209098	0	0	0	0	0	0.209098	0	0.887128	1.387	0.753914	0	0	0	0	0.209098	0	0	0	0.209098	0.782373	0	0.418196	0.209098	0.753914	0	0	0.935115	0	0	0.418196	0.661226	0	0.935115	0.209098
Breast	SK-BR-5	0.422336	0	0.298637	0.597273	0	6.88161	0	0.944372	0	0	0	0	2.60345	0	0	0	0	0	0	0.298637	0	0.89591	1.86498	0.667772	0	0	0	0	0.298637	0	0	0	0	0.422336	0	0	0	0.844672	0	0	1.03451	0	0	0.597273	3.85923	0	1.26701	1.23131
Breast	SK-BR-7	0.507773	0	0	1.17265	0.414595	5.99373	0	0.655532	0	0	0	0	4.2886	0	0.293163	0	0	0	0	0.293163	0	1.31106	1.73437	1.09691	0	0	0	0	0	0	0	0	0	0.927062	0	0	0.293163	0.972311	0	0	1.13541	0	0	0.414595	1.17265	0	1.49484	0.293163
Breast	SUM102PT	0	0.301791	0.301791	0.798463	0	8.17625	0	0.798463	0	0	0	0.426797	2.98758	0	0	0	0	0	0	0.426797	0	1.41552	1.56815	1.34965	0.674825	0	0	0	0	0	0	0	0	1.00093	0	0	0	0.603582	0	0	1.47847	0	0	0.603582	1.97897	0.301791	0.954346	0.853593
Breast	SUM1315MO2	0	0	0.491499	1.72609	0	0	0	0.665493	0	0.200654	0	0	3.85965	0	0	0	0	0	0	0.347542	0	0.634523	0.982999	0.874629	0	0	0	0.200654	0	0	0	0	0	0.750778	0.347542	0	0	0.723467	0	0	1.15267	0	0	0	4.61067	0	0.567535	1.33099
Breast	SUM149PT	1.09796	0	0.278882	0.591598	0	9.21366	0	0.52174	0	0	0	0	3.02943	0	0.341559	0	0	0	0	0.341559	0	0.90368	1.42202	1.2472	0.197199	0	0	0	0	0	0	0	0	1.00552	0	0	0.197199	0.924946	0	0	1.06195	0	0	0	3.34077	0	0.90368	0.341559
Breast	SUM159PT	0	0	0.277161	0.554322	0	15.7592	0	0.733299	0.277161	0.339452	0	0	4.33826	0	0	0	0	0	0	0.339452	0	1.01835	1.63971	1.828	0.277161	0.195982	0	0	0.391965	0	0	0	0.195982	0.808056	0.195982	0	0.277161	0.831483	0.195982	0	0.979912	0	0	0.43823	4.71581	0	1.09118	0.854268
Breast	SUM185PE	0	2.93173	0.678565	0.831069	0	8.24579	0	0.479818	0	0	0	0	2.90544	0	0	0	0	0	0	0.391769	0	1.5424	1.46587	1.51732	0	0	0	0	0	0	0	0	0	1.14219	0.391769	0	0	1.14219	0	0	1.23888	0	0	0.391769	3.05982	0	1.77381	0
Breast	SUM190PT	0.282176	1.26193	0.564351	0.282176	0.282176	8.64674	0	0.564351	0	0	0	0	11.3679	0	0	0	0	0.282176	0	0.399057	0.282176	1.0174	1.46623	0.488742	0	0	0	0	0	0	0	0	0	1.0558	0.282176	0	0	1.26193	0	0.798113	0.892318	0	0	0.282176	4.57612	0	0.935871	0.488742
Breast	SUM229PE	0	0	0.272315	0	0	7.05921	0	0.903166	0.54463	0	0.272315	0	3.83181	0	0	0	0	0.272315	0	0.385111	0	0.608915	1.70061	1.44096	0	0	0	0.272315	0	0	0	0	0.385111	0.861135	0	0	0	0.770223	0	0.54463	0.861135	0	0	0.272315	1.84693	0	1.51619	0.385111
Breast	SUM44PE	1.27296	2.73954	0.292036	0.71534	0	10.6823	0	0.505822	0	0	0	0	2.67656	0.292036	0	0	0	0	0	0	0	1.54531	1.16815	1.13105	0	1.05295	0	0	0	0	0	0	0	1.05295	0	0.292036	0	1.0927	0	0	0.772655	0	0	0.584073	4.13002	0	1.01164	1.05295
Breast	SUM52PE	0.489956	1.13151	0.400048	0.894534	0	11.0575	0	0.692903	0	0	0	0	3.23767	0.489956	0	0	0	0	0	0	0	0.84863	0.979913	1.13151	0	0	0	0	0.84863	0	0	0	0	0.800096	0	0	0	0.979913	0	0	1.23303	0.282877	0	0.400048	3.78463	0	1.23303	1.78907
Breast	T47D	0.816397	0.272132	0.860558	0.471347	0	11.6859	0.272132	0.860558	0.272132	0.272132	0	0	4.80682	0	0	0	0.272132	0	0.272132	0.471347	0.272132	0.902561	1.82552	1.49053	0.384853	0	0	0.272132	0	0	0	0	0	1.21701	0	0	0	1.15456	0	0	1.43999	0	0	0	3.04253	0	1.08853	0.666585
Breast	UACC812	1.06828	0	0.616772	0.994515	0	10.8454	0	0.275829	0	0	0	0	3.18101	0	0	0	0	0	0	0.275829	0	1.06828	0.955499	1.13727	0.47775	0	0	0	0	0	0	0	0	0.955499	0	0	0.275829	0.729775	0	0	1.23354	0	0	0	2.99627	0	1.06828	1.37914
Breast	UACC893	0.986002	4.29788	0.402534	1.065	0	14.4632	0	0.493001	0	0	0	0	3.67829	0	0	0	0	0	0	0	0	0.986002	1.24069	1.02626	0	0	0	0	0	0	0	0	0	0.753071	0	0	0	0.900093	0	0	0.697209	0	0	0	3.39181	0	0.986002	1.61013
Breast	ZR75-1	0	2.67888	0.913491	0.707587	0	13.3226	0	0.817051	0	0	0	0	4.12591	0	0	0	0	0	0	0	0.288871	1.50102	0.913491	1.25916	0.288871	0	0	0	0.408526	0	0	0	0	0.764281	0	0	0.288871	0.913491	0	0.408526	0.645936	0	0	0.288871	4.12591	0	1.08086	0.288871
Breast	ZR75-30	0.568485	0	0.284242	0.284242	0	7.97907	0	0.852727	0	0	0	0	2.88475	0.568485	0	0	0	0	0	0	0.284242	0.752035	1.23898	1.13697	0	0	0	0	0	0	0	0	0	0.752035	0	0.568485	0.284242	0.898854	0	0	0.852727	0	0	0	1.94867	0	1.55686	1.02485
Ovarian	2774	NA	NA	NA	NA	NA	NA	NA	NA	NA	NA	NA	NA	NA	NA	NA	NA	NA	NA	NA	NA	NA	NA	NA	NA	NA	NA	NA	NA	NA	NA	NA	NA	NA	NA	NA	NA	NA	NA	NA	NA	NA	NA	NA	NA	NA	NA	NA	NA
Ovarian	59M	NA	NA	NA	NA	NA	NA	NA	NA	NA	NA	NA	NA	NA	NA	NA	NA	NA	NA	NA	NA	NA	NA	NA	NA	NA	NA	NA	NA	NA	NA	NA	NA	NA	NA	NA	NA	NA	NA	NA	NA	NA	NA	NA	NA	NA	NA	NA	NA
Ovarian	A2780	NA	NA	NA	NA	NA	NA	NA	NA	NA	NA	NA	NA	NA	NA	NA	NA	NA	NA	NA	NA	NA	NA	NA	NA	NA	NA	NA	NA	NA	NA	NA	NA	NA	NA	NA	NA	NA	NA	NA	NA	NA	NA	NA	NA	NA	NA	NA	NA
Ovarian	A2780 (ECACC)	NA	NA	NA	NA	NA	NA	NA	NA	NA	NA	NA	NA	NA	NA	NA	NA	NA	NA	NA	NA	NA	NA	NA	NA	NA	NA	NA	NA	NA	NA	NA	NA	NA	NA	NA	NA	NA	NA	NA	NA	NA	NA	NA	NA	NA	NA	NA	NA
Ovarian	A2780 ADR (ECACC)	NA	NA	NA	NA	NA	NA	NA	NA	NA	NA	NA	NA	NA	NA	NA	NA	NA	NA	NA	NA	NA	NA	NA	NA	NA	NA	NA	NA	NA	NA	NA	NA	NA	NA	NA	NA	NA	NA	NA	NA	NA	NA	NA	NA	NA	NA	NA	NA
Ovarian	A2780 CIS (ECACC)	NA	NA	NA	NA	NA	NA	NA	NA	NA	NA	NA	NA	NA	NA	NA	NA	NA	NA	NA	NA	NA	NA	NA	NA	NA	NA	NA	NA	NA	NA	NA	NA	NA	NA	NA	NA	NA	NA	NA	NA	NA	NA	NA	NA	NA	NA	NA	NA
Ovarian	CAOV3	NA	NA	NA	NA	NA	NA	NA	NA	NA	NA	NA	NA	NA	NA	NA	NA	NA	NA	NA	NA	NA	NA	NA	NA	NA	NA	NA	NA	NA	NA	NA	NA	NA	NA	NA	NA	NA	NA	NA	NA	NA	NA	NA	NA	NA	NA	NA	NA
Ovarian	CAOV4	NA	NA	NA	NA	NA	NA	NA	NA	NA	NA	NA	NA	NA	NA	NA	NA	NA	NA	NA	NA	NA	NA	NA	NA	NA	NA	NA	NA	NA	NA	NA	NA	NA	NA	NA	NA	NA	NA	NA	NA	NA	NA	NA	NA	NA	NA	NA	NA
Ovarian	COV318	NA	NA	NA	NA	NA	NA	NA	NA	NA	NA	NA	NA	NA	NA	NA	NA	NA	NA	NA	NA	NA	NA	NA	NA	NA	NA	NA	NA	NA	NA	NA	NA	NA	NA	NA	NA	NA	NA	NA	NA	NA	NA	NA	NA	NA	NA	NA	NA
Ovarian	COV362	NA	NA	NA	NA	NA	NA	NA	NA	NA	NA	NA	NA	NA	NA	NA	NA	NA	NA	NA	NA	NA	NA	NA	NA	NA	NA	NA	NA	NA	NA	NA	NA	NA	NA	NA	NA	NA	NA	NA	NA	NA	NA	NA	NA	NA	NA	NA	NA
Ovarian	COV362.4	NA	NA	NA	NA	NA	NA	NA	NA	NA	NA	NA	NA	NA	NA	NA	NA	NA	NA	NA	NA	NA	NA	NA	NA	NA	NA	NA	NA	NA	NA	NA	NA	NA	NA	NA	NA	NA	NA	NA	NA	NA	NA	NA	NA	NA	NA	NA	NA
Ovarian	COV413A	NA	NA	NA	NA	NA	NA	NA	NA	NA	NA	NA	NA	NA	NA	NA	NA	NA	NA	NA	NA	NA	NA	NA	NA	NA	NA	NA	NA	NA	NA	NA	NA	NA	NA	NA	NA	NA	NA	NA	NA	NA	NA	NA	NA	NA	NA	NA	NA
Ovarian	COV413B	NA	NA	NA	NA	NA	NA	NA	NA	NA	NA	NA	NA	NA	NA	NA	NA	NA	NA	NA	NA	NA	NA	NA	NA	NA	NA	NA	NA	NA	NA	NA	NA	NA	NA	NA	NA	NA	NA	NA	NA	NA	NA	NA	NA	NA	NA	NA	NA
Ovarian	COV504	NA	NA	NA	NA	NA	NA	NA	NA	NA	NA	NA	NA	NA	NA	NA	NA	NA	NA	NA	NA	NA	NA	NA	NA	NA	NA	NA	NA	NA	NA	NA	NA	NA	NA	NA	NA	NA	NA	NA	NA	NA	NA	NA	NA	NA	NA	NA	NA
Ovarian	COV644	NA	NA	NA	NA	NA	NA	NA	NA	NA	NA	NA	NA	NA	NA	NA	NA	NA	NA	NA	NA	NA	NA	NA	NA	NA	NA	NA	NA	NA	NA	NA	NA	NA	NA	NA	NA	NA	NA	NA	NA	NA	NA	NA	NA	NA	NA	NA	NA
Ovarian	ES2	NA	NA	NA	NA	NA	NA	NA	NA	NA	NA	NA	NA	NA	NA	NA	NA	NA	NA	NA	NA	NA	NA	NA	NA	NA	NA	NA	NA	NA	NA	NA	NA	NA	NA	NA	NA	NA	NA	NA	NA	NA	NA	NA	NA	NA	NA	NA	NA
Ovarian	HOC7	NA	NA	NA	NA	NA	NA	NA	NA	NA	NA	NA	NA	NA	NA	NA	NA	NA	NA	NA	NA	NA	NA	NA	NA	NA	NA	NA	NA	NA	NA	NA	NA	NA	NA	NA	NA	NA	NA	NA	NA	NA	NA	NA	NA	NA	NA	NA	NA
Ovarian	IGROV1	NA	NA	NA	NA	NA	NA	NA	NA	NA	NA	NA	NA	NA	NA	NA	NA	NA	NA	NA	NA	NA	NA	NA	NA	NA	NA	NA	NA	NA	NA	NA	NA	NA	NA	NA	NA	NA	NA	NA	NA	NA	NA	NA	NA	NA	NA	NA	NA
Ovarian	OAW28	NA	NA	NA	NA	NA	NA	NA	NA	NA	NA	NA	NA	NA	NA	NA	NA	NA	NA	NA	NA	NA	NA	NA	NA	NA	NA	NA	NA	NA	NA	NA	NA	NA	NA	NA	NA	NA	NA	NA	NA	NA	NA	NA	NA	NA	NA	NA	NA
Ovarian	OAW42	NA	NA	NA	NA	NA	NA	NA	NA	NA	NA	NA	NA	NA	NA	NA	NA	NA	NA	NA	NA	NA	NA	NA	NA	NA	NA	NA	NA	NA	NA	NA	NA	NA	NA	NA	NA	NA	NA	NA	NA	NA	NA	NA	NA	NA	NA	NA	NA
Ovarian	OV17R	NA	NA	NA	NA	NA	NA	NA	NA	NA	NA	NA	NA	NA	NA	NA	NA	NA	NA	NA	NA	NA	NA	NA	NA	NA	NA	NA	NA	NA	NA	NA	NA	NA	NA	NA	NA	NA	NA	NA	NA	NA	NA	NA	NA	NA	NA	NA	NA
Ovarian	OV56	NA	NA	NA	NA	NA	NA	NA	NA	NA	NA	NA	NA	NA	NA	NA	NA	NA	NA	NA	NA	NA	NA	NA	NA	NA	NA	NA	NA	NA	NA	NA	NA	NA	NA	NA	NA	NA	NA	NA	NA	NA	NA	NA	NA	NA	NA	NA	NA
Ovarian	OV90	NA	NA	NA	NA	NA	NA	NA	NA	NA	NA	NA	NA	NA	NA	NA	NA	NA	NA	NA	NA	NA	NA	NA	NA	NA	NA	NA	NA	NA	NA	NA	NA	NA	NA	NA	NA	NA	NA	NA	NA	NA	NA	NA	NA	NA	NA	NA	NA
Ovarian	OVCAR3	NA	NA	NA	NA	NA	NA	NA	NA	NA	NA	NA	NA	NA	NA	NA	NA	NA	NA	NA	NA	NA	NA	NA	NA	NA	NA	NA	NA	NA	NA	NA	NA	NA	NA	NA	NA	NA	NA	NA	NA	NA	NA	NA	NA	NA	NA	NA	NA
Ovarian	PEA1	NA	NA	NA	NA	NA	NA	NA	NA	NA	NA	NA	NA	NA	NA	NA	NA	NA	NA	NA	NA	NA	NA	NA	NA	NA	NA	NA	NA	NA	NA	NA	NA	NA	NA	NA	NA	NA	NA	NA	NA	NA	NA	NA	NA	NA	NA	NA	NA
Ovarian	PEA2	NA	NA	NA	NA	NA	NA	NA	NA	NA	NA	NA	NA	NA	NA	NA	NA	NA	NA	NA	NA	NA	NA	NA	NA	NA	NA	NA	NA	NA	NA	NA	NA	NA	NA	NA	NA	NA	NA	NA	NA	NA	NA	NA	NA	NA	NA	NA	NA
Ovarian	PEO1	NA	NA	NA	NA	NA	NA	NA	NA	NA	NA	NA	NA	NA	NA	NA	NA	NA	NA	NA	NA	NA	NA	NA	NA	NA	NA	NA	NA	NA	NA	NA	NA	NA	NA	NA	NA	NA	NA	NA	NA	NA	NA	NA	NA	NA	NA	NA	NA
Ovarian	PEO4	NA	NA	NA	NA	NA	NA	NA	NA	NA	NA	NA	NA	NA	NA	NA	NA	NA	NA	NA	NA	NA	NA	NA	NA	NA	NA	NA	NA	NA	NA	NA	NA	NA	NA	NA	NA	NA	NA	NA	NA	NA	NA	NA	NA	NA	NA	NA	NA
Ovarian	PEO14	NA	NA	NA	NA	NA	NA	NA	NA	NA	NA	NA	NA	NA	NA	NA	NA	NA	NA	NA	NA	NA	NA	NA	NA	NA	NA	NA	NA	NA	NA	NA	NA	NA	NA	NA	NA	NA	NA	NA	NA	NA	NA	NA	NA	NA	NA	NA	NA
Ovarian	PEO16	NA	NA	NA	NA	NA	NA	NA	NA	NA	NA	NA	NA	NA	NA	NA	NA	NA	NA	NA	NA	NA	NA	NA	NA	NA	NA	NA	NA	NA	NA	NA	NA	NA	NA	NA	NA	NA	NA	NA	NA	NA	NA	NA	NA	NA	NA	NA	NA
Ovarian	PEO23	NA	NA	NA	NA	NA	NA	NA	NA	NA	NA	NA	NA	NA	NA	NA	NA	NA	NA	NA	NA	NA	NA	NA	NA	NA	NA	NA	NA	NA	NA	NA	NA	NA	NA	NA	NA	NA	NA	NA	NA	NA	NA	NA	NA	NA	NA	NA	NA
Ovarian	SKOV3	NA	NA	NA	NA	NA	NA	NA	NA	NA	NA	NA	NA	NA	NA	NA	NA	NA	NA	NA	NA	NA	NA	NA	NA	NA	NA	NA	NA	NA	NA	NA	NA	NA	NA	NA	NA	NA	NA	NA	NA	NA	NA	NA	NA	NA	NA	NA	NA
Ovarian	SKOV3 (ECACC)	NA	NA	NA	NA	NA	NA	NA	NA	NA	NA	NA	NA	NA	NA	NA	NA	NA	NA	NA	NA	NA	NA	NA	NA	NA	NA	NA	NA	NA	NA	NA	NA	NA	NA	NA	NA	NA	NA	NA	NA	NA	NA	NA	NA	NA	NA	NA	NA
Ovarian	SKOV6	NA	NA	NA	NA	NA	NA	NA	NA	NA	NA	NA	NA	NA	NA	NA	NA	NA	NA	NA	NA	NA	NA	NA	NA	NA	NA	NA	NA	NA	NA	NA	NA	NA	NA	NA	NA	NA	NA	NA	NA	NA	NA	NA	NA	NA	NA	NA	NA
Ovarian	TOV112D	NA	NA	NA	NA	NA	NA	NA	NA	NA	NA	NA	NA	NA	NA	NA	NA	NA	NA	NA	NA	NA	NA	NA	NA	NA	NA	NA	NA	NA	NA	NA	NA	NA	NA	NA	NA	NA	NA	NA	NA	NA	NA	NA	NA	NA	NA	NA	NA
Ovarian	TOV21G	NA	NA	NA	NA	NA	NA	NA	NA	NA	NA	NA	NA	NA	NA	NA	NA	NA	NA	NA	NA	NA	NA	NA	NA	NA	NA	NA	NA	NA	NA	NA	NA	NA	NA	NA	NA	NA	NA	NA	NA	NA	NA	NA	NA	NA	NA	NA	NA
Ovarian	UWB 1.289	NA	NA	NA	NA	NA	NA	NA	NA	NA	NA	NA	NA	NA	NA	NA	NA	NA	NA	NA	NA	NA	NA	NA	NA	NA	NA	NA	NA	NA	NA	NA	NA	NA	NA	NA	NA	NA	NA	NA	NA	NA	NA	NA	NA	NA	NA	NA	NA
Ovarian	UWB1.289+BRCA1	NA	NA	NA	NA	NA	NA	NA	NA	NA	NA	NA	NA	NA	NA	NA	NA	NA	NA	NA	NA	NA	NA	NA	NA	NA	NA	NA	NA	NA	NA	NA	NA	NA	NA	NA	NA	NA	NA	NA	NA	NA	NA	NA	NA	NA	NA	NA	NA
ID, identifier; %rc, percentage relative contribution; SBS, single base substitution
[truncated: 61 more columns]
